# Supplementary material for: catena-Poly[[μ2-aqua-diaqua­bis­(μ4-pyridazine-3,6-dicarboxyl­ato)tetra­lithium] monohydrate]
Source: Acta Crystallogr Sect E Struct Rep Online. 2011 Sep 30;67(Pt 10):m1455–6. doi: 10.1107/S1600536811038992 (PMC3201440; doi:10.1107/S1600536811038992)
Supplement: Supplementary file 1 [file e-67-m1455-sup1.cif]

##############################################################################
#                                                                            #
# This CIF contains the data in a paper accepted for publication in          #
# Acta Crystallographica Section E. It conforms to the requirements of       #
# Notes for Authors for Acta Crystallographica Section E, and has been       #
# peer reviewed under the auspices of the IUCr Commission on Journals.       #
#                                                                            #
# Full details of the Crystallographic Information File format               #
# are given in the paper "The Crystallographic Information File (CIF):       #
# a New Standard Archive File for Crystallography" by S. R. Hall, F. H.      #
# Allen and I. D. Brown [Acta Cryst. (1991), A47, 655-685].                  #
#                                                                            #
# The current version of the core CIF dictionary is obtainable from          #
# ftp://ftp.iucr.org/pub/cif_core.dic.                                       #
#                                                                            #
# Software is freely available for graphical display of the structure(s)     #
# in this CIF. For information consult the CIF software page                 #
# http://www.iucr.org/resources/cif/software.                                #
#                                                                            #
# This file may be used for bona fide research purposes within the           #
# scientific community so long as proper attribution is given to the journal # 
# article from which it was obtained.                                        #
#                                                                            #
##############################################################################
data_I
_audit_creation_method     SHELXL-97
_chemical_name_systematic
;
<i>catena</i>-Poly[[\m~2~-aqua-diaquabis(\m~4~-pyridazine-3,6-dicarboxylato)
tetralithium] monohydrate]
;
_chemical_name_common     ?
_chemical_formula_moiety     'C12 H10 Li4 N4 O11, H2 O'
_chemical_formula_sum     'C12 H12 Li4 N4 O12'
_chemical_formula_iupac     '[Li4 (C6 H2 N2 O4)2 (H2 O)3], H2 O'
_chemical_formula_weight     432.02
_chemical_melting_point     ?
_symmetry_cell_setting     triclinic
_symmetry_space_group_name_H-M     ' P -1'
_symmetry_space_group_name_Hall     '-P 1'
loop_
    _symmetry_equiv_pos_as_xyz
    'x, y, z'
    '-x, -y, -z'
_cell_length_a     7.1460(14)
_cell_length_b     10.553(2)
_cell_length_c     11.849(2)
_cell_angle_alpha     74.76(3)
_cell_angle_beta     88.84(3)
_cell_angle_gamma     82.66(3)
_cell_volume     855.0(3)
_cell_formula_units_Z     2
_cell_measurement_reflns_used     25
_cell_measurement_theta_min     6
_cell_measurement_theta_max     15
_cell_measurement_temperature     293(2)
_exptl_crystal_description     columns
_exptl_crystal_colour     colourless
_exptl_crystal_size_max     0.626
_exptl_crystal_size_mid     0.105
_exptl_crystal_size_min     0.098
_exptl_crystal_density_diffrn     1.678
_exptl_crystal_density_meas     ?
_exptl_crystal_density_method     'not measured'
_exptl_crystal_F_000     440
_exptl_absorpt_coefficient_mu     0.146
_exptl_absorpt_correction_type     analytical
_exptl_absorpt_process_details
                               '(<i>CrysAlis RED</i>; Oxford Diffraction, 2008)'
_exptl_absorpt_correction_T_min     0.98422
_exptl_absorpt_correction_T_max     0.98663
_exptl_special_details     ?
_diffrn_ambient_temperature     293(2)
_diffrn_radiation_type     MoK\a
_diffrn_radiation_wavelength     0.71073
_diffrn_radiation_source     'fine-focus sealed tube'
_diffrn_radiation_monochromator     graphite
_diffrn_measurement_device_type     'Kuma KM4 four-circle diffractometer'
_diffrn_measurement_method     'profile data from \w/2\q scans'
_diffrn_detector_area_resol_mean     ?
_diffrn_reflns_number     5238
_diffrn_reflns_av_R_equivalents     0.0397
_diffrn_reflns_av_sigmaI/netI     0.0242
_diffrn_reflns_theta_min     1.78
_diffrn_reflns_theta_max     30.06
_diffrn_reflns_theta_full     30.06
_diffrn_measured_fraction_theta_max     0.998
_diffrn_measured_fraction_theta_full     0.998
_diffrn_reflns_limit_h_min     -10
_diffrn_reflns_limit_h_max     9
_diffrn_reflns_limit_k_min     -14
_diffrn_reflns_limit_k_max     0
_diffrn_reflns_limit_l_min     -16
_diffrn_reflns_limit_l_max     16
_diffrn_standards_number     3
_diffrn_standards_interval_count     200
_diffrn_standards_interval_time     ?
_diffrn_standards_decay_%     2.27
_refine_special_details
;
Refinement of <i>F</i>^2^ against ALL reflections. The weighted <i>R</i>-factor
<i>wR</i> and goodness of fit <i>S</i> are based on <i>F</i>^2^, conventional
<i>R</i>-factors <i>R</i> are based on <i>F</i>, with <i>F</i> set to zero for
negative <i>F</i>^2^. The threshold expression of <i>F</i>^2^ >
\s(<i>F</i>^2^) is used only for calculating <i>R</i>-factors(gt) <i>etc</i>.
and is not relevant to the choice of reflections for refinement.
<i>R</i>-factors based on <i>F</i>^2^ are statistically about twice as large
as those based on <i>F</i>, and <i>R</i>- factors based on ALL data will be
even larger.
;
_reflns_number_total     4991
_reflns_number_gt     3628
_reflns_threshold_expression     >2sigma(I)
_refine_ls_structure_factor_coef     Fsqd
_refine_ls_matrix_type     full
_refine_ls_R_factor_all     0.0699
_refine_ls_R_factor_gt     0.0451
_refine_ls_wR_factor_gt     0.1276
_refine_ls_wR_factor_ref     0.1422
_refine_ls_goodness_of_fit_ref     1.065
_refine_ls_restrained_S_all     1.065
_refine_ls_number_reflns     4991
_refine_ls_number_parameters     321
_refine_ls_number_restraints     0
_refine_ls_hydrogen_treatment     mixed
_refine_ls_weighting_scheme     calc
_refine_ls_weighting_details
         'calc w=1/[\s^2^(Fo^2^)+(0.0933P)^2^+0.1387P] where P=(Fo^2^+2Fc^2^)/3'
_atom_sites_solution_hydrogens     geom
_atom_sites_solution_primary     direct
_atom_sites_solution_secondary     difmap
_refine_ls_shift/su_max     0.001
_refine_ls_shift/su_mean     0.000
_refine_diff_density_max     0.522
_refine_diff_density_min     -0.400
_refine_ls_extinction_method     none
_refine_ls_extinction_coef     ?
loop_
    _atom_type_symbol
    _atom_type_description
    _atom_type_scat_dispersion_real
    _atom_type_scat_dispersion_imag
    _atom_type_scat_source
    'C' 'C' 0.0033 0.0016
                         'International Tables Vol C Tables 4.2.6.8 and 6.1.1.4'
    'H' 'H' 0.0000 0.0000
                         'International Tables Vol C Tables 4.2.6.8 and 6.1.1.4'
    'Li' 'Li' -0.0003 0.0001
                         'International Tables Vol C Tables 4.2.6.8 and 6.1.1.4'
    'N' 'N' 0.0061 0.0033
                         'International Tables Vol C Tables 4.2.6.8 and 6.1.1.4'
    'O' 'O' 0.0106 0.0060
                         'International Tables Vol C Tables 4.2.6.8 and 6.1.1.4'
_computing_data_collection     'KM-4 Software (Kuma, 1996)'
_computing_cell_refinement     'KM-4 Software (Kuma, 1996)'
_computing_data_reduction     'DATAPROC (Kuma, 2001)'
_computing_structure_solution     'SHELXS97 (Sheldrick, 2008)'
_computing_structure_refinement     'SHELXL97 (Sheldrick, 2008)'
_computing_molecular_graphics     'SHELXTL (Sheldrick, 2008)'
_computing_publication_material     'SHELXTL (Sheldrick, 2008)'
loop_
    _atom_site_type_symbol
    _atom_site_label
    _atom_site_fract_x
    _atom_site_fract_y
    _atom_site_fract_z
    _atom_site_U_iso_or_equiv
    _atom_site_adp_type
    _atom_site_calc_flag
    _atom_site_refinement_flags
    _atom_site_occupancy
    _atom_site_symmetry_multiplicity
    _atom_site_disorder_assembly
    _atom_site_disorder_group
    O O12 0.66029(14) 0.62545(9) 1.13840(8) 0.0237(2) Uani d . 1 1 . .
    N N12 0.89610(15) 0.37798(10) 0.88294(9) 0.0187(2) Uani d . 1 1 . .
    O O13 1.03460(14) 0.36050(9) 0.67631(8) 0.0239(2) Uani d . 1 1 . .
    O O42 0.76213(16) 0.82985(10) 0.46053(10) 0.0275(2) Uani d . 1 1 . .
    O O11 0.76083(16) 0.40826(9) 1.20181(8) 0.0280(2) Uani d . 1 1 . .
    N N21 1.11362(15) 0.11238(10) 1.10459(9) 0.0192(2) Uani d . 1 1 . .
    O O23 1.25615(16) 0.09387(9) 0.78141(8) 0.0264(2) Uani d . 1 1 . .
    O O14 0.79238(14) 0.50339(10) 0.58467(8) 0.0261(2) Uani d . 1 1 . .
    O O24 1.33640(15) -0.12661(9) 0.84009(9) 0.0272(2) Uani d . 1 1 . .
    N N11 0.85009(15) 0.39281(10) 0.98916(9) 0.0183(2) Uani d . 1 1 . .
    N N22 1.16009(15) 0.10114(10) 0.99701(9) 0.0184(2) Uani d . 1 1 . .
    C C26 1.17284(17) 0.01344(11) 1.19732(10) 0.0179(2) Uani d . 1 1 . .
    C C17 0.71991(17) 0.51348(11) 1.12415(10) 0.0176(2) Uani d . 1 1 . .
    C C16 0.74862(16) 0.50523(11) 0.99854(10) 0.0162(2) Uani d . 1 1 . .
    C C15 0.67929(18) 0.60722(12) 0.90249(11) 0.0216(2) Uani d . 1 1 . .
    H H15 0.6104 0.6847 0.9118 0.026 Uiso calc R 1 1 . .
    C C28 1.28781(17) -0.01463(12) 0.85721(11) 0.0183(2) Uani d . 1 1 . .
    C C23 1.25859(16) -0.01031(11) 0.98389(10) 0.0168(2) Uani d . 1 1 . .
    C C18 0.89136(17) 0.44348(11) 0.67313(10) 0.0182(2) Uani d . 1 1 . .
    C C13 0.83030(17) 0.47216(11) 0.78829(10) 0.0172(2) Uani d . 1 1 . .
    C C14 0.71722(19) 0.58842(12) 0.79303(11) 0.0221(3) Uani d . 1 1 . .
    H H14 0.6695 0.6505 0.7255 0.027 Uiso calc R 1 1 . .
    Li Li3 0.9854(4) 0.1617(2) 1.4735(2) 0.0260(5) Uani d . 1 1 . .
    Li Li2 1.1410(4) 0.2530(2) 0.8362(2) 0.0252(5) Uani d . 1 1 . .
    Li Li1 0.8796(4) 0.2444(2) 1.1597(2) 0.0264(5) Uani d . 1 1 . .
    O O41 0.55920(17) 0.61557(13) 0.36637(10) 0.0346(3) Uani d . 1 1 . .
    O O1 0.4656(2) 0.86090(18) 0.60889(14) 0.0508(4) Uani d . 1 1 . .
    Li Li4 0.7754(4) 0.6481(2) 0.4458(2) 0.0276(5) Uani d . 1 1 . .
    H H441 0.580(3) 0.615(2) 0.296(2) 0.051(7) Uiso d . 1 1 . .
    H H442 0.468(3) 0.573(2) 0.391(2) 0.051(7) Uiso d . 1 1 . .
    C C24 1.32555(18) -0.11597(11) 1.07838(11) 0.0211(2) Uani d . 1 1 . .
    H H24 1.3954 -0.1921 1.0670 0.025 Uiso calc R 1 1 . .
    C C25 1.28368(19) -0.10253(12) 1.18890(11) 0.0217(2) Uani d . 1 1 . .
    H H25 1.3275 -0.1681 1.2553 0.026 Uiso calc R 1 1 . .
    C C27 1.10638(18) 0.03368(12) 1.31489(11) 0.0206(2) Uani d . 1 1 . .
    O O21 1.00788(16) 0.14240(10) 1.31261(9) 0.0292(2) Uani d . 1 1 . .
    O O22 1.15259(16) -0.05770(10) 1.40266(9) 0.0310(2) Uani d . 1 1 . .
    O O31 0.8353(3) 0.32916(12) 1.43507(11) 0.0528(4) Uani d . 1 1 . .
    H H311 0.799(3) 0.366(2) 1.368(2) 0.053(7) Uiso d . 1 1 . .
    H H11 0.425(4) 0.870(3) 0.680(2) 0.058(7) Uiso d . 1 1 . .
    H H422 0.750(3) 0.874(3) 0.389(2) 0.052(7) Uiso d . 1 1 . .
    H H421 0.664(4) 0.847(3) 0.494(3) 0.076(9) Uiso d . 1 1 . .
    H H312 0.812(4) 0.374(3) 1.474(2) 0.068(8) Uiso d . 1 1 . .
    H H12 0.391(6) 0.835(4) 0.577(4) 0.135(17) Uiso d . 1 1 . .
loop_
    _atom_site_aniso_label
    _atom_site_aniso_U_11
    _atom_site_aniso_U_22
    _atom_site_aniso_U_33
    _atom_site_aniso_U_12
    _atom_site_aniso_U_13
    _atom_site_aniso_U_23
    O12 0.0342(5) 0.0132(4) 0.0244(4) 0.0040(3) 0.0013(4) -0.0094(3)
    N12 0.0258(5) 0.0115(4) 0.0171(5) 0.0034(4) 0.0014(4) -0.0036(4)
    O13 0.0291(5) 0.0205(4) 0.0199(4) 0.0073(4) 0.0015(3) -0.0063(3)
    O42 0.0341(5) 0.0226(5) 0.0253(5) 0.0030(4) -0.0001(4) -0.0086(4)
    O11 0.0496(6) 0.0141(4) 0.0175(4) 0.0058(4) -0.0002(4) -0.0037(3)
    N21 0.0270(5) 0.0116(4) 0.0172(5) 0.0029(4) 0.0023(4) -0.0035(4)
    O23 0.0423(6) 0.0151(4) 0.0196(4) 0.0039(4) 0.0012(4) -0.0040(3)
    O14 0.0323(5) 0.0243(5) 0.0183(4) 0.0049(4) -0.0022(4) -0.0036(3)
    O24 0.0394(6) 0.0148(4) 0.0290(5) 0.0023(4) 0.0047(4) -0.0116(4)
    N11 0.0259(5) 0.0113(4) 0.0167(5) 0.0027(4) 0.0015(4) -0.0044(3)
    N22 0.0257(5) 0.0107(4) 0.0172(4) 0.0029(4) 0.0021(4) -0.0034(3)
    C26 0.0236(5) 0.0107(5) 0.0185(5) 0.0007(4) 0.0017(4) -0.0036(4)
    C17 0.0228(5) 0.0128(5) 0.0180(5) 0.0010(4) -0.0001(4) -0.0067(4)
    C16 0.0211(5) 0.0095(5) 0.0179(5) 0.0011(4) 0.0006(4) -0.0048(4)
    C15 0.0279(6) 0.0128(5) 0.0221(6) 0.0057(4) 0.0005(5) -0.0053(4)
    C28 0.0218(5) 0.0137(5) 0.0202(5) 0.0008(4) 0.0012(4) -0.0074(4)
    C23 0.0206(5) 0.0106(5) 0.0188(5) 0.0002(4) 0.0010(4) -0.0045(4)
    C18 0.0238(5) 0.0130(5) 0.0173(5) -0.0006(4) 0.0020(4) -0.0039(4)
    C13 0.0210(5) 0.0129(5) 0.0167(5) 0.0013(4) 0.0005(4) -0.0041(4)
    C14 0.0301(6) 0.0139(5) 0.0185(5) 0.0069(4) -0.0016(4) -0.0018(4)
    Li3 0.0390(13) 0.0175(10) 0.0202(10) -0.0006(9) 0.0014(9) -0.0039(8)
    Li2 0.0346(12) 0.0147(10) 0.0235(10) 0.0050(9) 0.0004(9) -0.0043(8)
    Li1 0.0370(12) 0.0139(10) 0.0266(11) 0.0059(9) -0.0005(9) -0.0066(8)
    O41 0.0340(6) 0.0450(7) 0.0264(5) -0.0075(5) 0.0030(4) -0.0113(5)
    O1 0.0392(7) 0.0700(10) 0.0429(8) -0.0024(7) 0.0095(6) -0.0170(7)
    Li4 0.0376(13) 0.0201(11) 0.0239(11) -0.0003(9) 0.0035(9) -0.0052(9)
    C24 0.0267(6) 0.0108(5) 0.0237(6) 0.0055(4) 0.0005(5) -0.0047(4)
    C25 0.0295(6) 0.0119(5) 0.0202(5) 0.0047(4) -0.0006(4) -0.0013(4)
    C27 0.0262(6) 0.0169(5) 0.0186(5) -0.0005(4) 0.0014(4) -0.0058(4)
    O21 0.0442(6) 0.0206(5) 0.0209(4) 0.0102(4) -0.0001(4) -0.0091(4)
    O22 0.0451(6) 0.0225(5) 0.0198(4) 0.0022(4) 0.0040(4) 0.0010(4)
    O31 0.1059(13) 0.0231(5) 0.0228(5) 0.0250(7) -0.0087(6) -0.0090(5)
_geom_special_details
;
All e.s.d.'s (except the e.s.d. in the dihedral angle between two l.s. planes)
are estimated using the full covariance matrix. The cell e.s.d.'s are taken
into account individually in the estimation of e.s.d.'s in distances, angles
and torsion angles; correlations between e.s.d.'s in cell parameters are only
used when they are defined by crystal symmetry. An approximate (isotropic)
treatment of cell e.s.d.'s is used for estimating e.s.d.'s involving l.s.
planes.
;
loop_
    _geom_bond_atom_site_label_1
    _geom_bond_atom_site_label_2
    _geom_bond_site_symmetry_2
    _geom_bond_distance
    _geom_bond_publ_flag
    Li1 O21 . 2.018(3) ?
    Li1 O24 2_757 2.101(3) ?
    N11 Li1 . 2.202(3) ?
    O11 Li1 . 2.005(2) ?
    N21 Li1 . 2.237(3) ?
    Li2 O12 2_767 2.107(3) ?
    O13 Li2 . 2.040(3) ?
    N12 Li2 . 2.206(3) ?
    N22 Li2 . 2.137(3) ?
    O23 Li2 . 2.029(2) ?
    Li3 O31 . 1.896(3) ?
    Li3 O22 2_758 1.924(3) ?
    Li3 O21 . 1.971(3) ?
    Li3 O42 2_767 2.002(3) ?
    O42 Li3 2_767 2.002(3) ?
    Li2 Li4 2_766 3.295(4) ?
    O12 C17 . 1.2569(14) ?
    O12 Li2 2_767 2.107(3) ?
    N12 C13 . 1.3352(16) ?
    N12 N11 . 1.3380(14) ?
    O13 C18 . 1.2535(15) ?
    O13 Li4 2_766 1.976(3) ?
    O42 Li4 . 1.961(3) ?
    O42 H422 . 0.86(3) ?
    O42 H421 . 0.82(3) ?
    O11 C17 . 1.2474(15) ?
    N21 C26 . 1.3339(16) ?
    N21 N22 . 1.3423(14) ?
    O23 C28 . 1.2531(16) ?
    O14 C18 . 1.2515(16) ?
    O14 Li4 . 1.922(3) ?
    O24 C28 . 1.2556(14) ?
    O24 Li1 2_757 2.101(3) ?
    N11 C16 . 1.3386(14) ?
    N22 C23 . 1.3352(15) ?
    C26 C25 . 1.3959(16) ?
    C26 C27 . 1.5217(17) ?
    C17 C16 . 1.5219(16) ?
    C16 C15 . 1.3936(17) ?
    C15 C14 . 1.3792(17) ?
    C15 H15 . 0.9300 ?
    C28 C23 . 1.5231(16) ?
    C23 C24 . 1.3982(17) ?
    C18 C13 . 1.5176(16) ?
    C13 C14 . 1.3937(16) ?
    C14 H14 . 0.9300 ?
    Li3 Li4 2_767 3.133(4) ?
    Li3 Li3 2_758 3.283(5) ?
    O41 Li4 . 1.938(3) ?
    O41 H441 . 0.84(3) ?
    O41 H442 . 0.84(2) ?
    O1 H11 . 0.91(3) ?
    O1 H12 . 0.77(4) ?
    Li4 O13 2_766 1.976(3) ?
    Li4 Li3 2_767 3.133(4) ?
    Li4 Li2 2_766 3.295(4) ?
    Li4 H422 . 2.28(3) ?
    C24 C25 . 1.3768(18) ?
    C24 H24 . 0.9300 ?
    C25 H25 . 0.9300 ?
    C27 O22 . 1.2353(16) ?
    C27 O21 . 1.2612(16) ?
    O22 Li3 2_758 1.924(3) ?
    O31 H311 . 0.81(3) ?
    O31 H312 . 0.75(3) ?
loop_
    _geom_angle_atom_site_label_1
    _geom_angle_atom_site_label_2
    _geom_angle_atom_site_label_3
    _geom_angle_site_symmetry_1
    _geom_angle_site_symmetry_3
    _geom_angle
    _geom_angle_publ_flag
    C17 O12 Li2 . 2_767 118.39(11) ?
    C13 N12 N11 . . 119.30(10) ?
    C13 N12 Li2 . . 109.89(10) ?
    N11 N12 Li2 . . 127.57(10) ?
    C18 O13 Li4 . 2_766 128.88(11) ?
    C18 O13 Li2 . . 118.04(11) ?
    Li4 O13 Li2 2_766 . 110.25(11) ?
    Li4 O42 Li3 . 2_767 104.46(12) ?
    Li4 O42 H422 . . 100.8(17) ?
    Li3 O42 H422 2_767 . 111.7(16) ?
    Li4 O42 H421 . . 109(2) ?
    Li3 O42 H421 2_767 . 121(2) ?
    H422 O42 H421 . . 108(2) ?
    C17 O11 Li1 . . 120.35(11) ?
    C26 N21 N22 . . 119.26(10) ?
    C26 N21 Li1 . . 108.68(10) ?
    N22 N21 Li1 . . 129.45(10) ?
    C28 O23 Li2 . . 117.34(10) ?
    C18 O14 Li4 . . 144.59(13) ?
    C28 O24 Li1 . 2_757 116.63(11) ?
    N12 N11 C16 . . 119.33(10) ?
    N12 N11 Li1 . . 129.04(10) ?
    C16 N11 Li1 . . 110.95(10) ?
    C23 N22 N21 . . 119.79(10) ?
    C23 N22 Li2 . . 111.01(10) ?
    N21 N22 Li2 . . 128.28(10) ?
    N21 C26 C25 . . 123.30(11) ?
    N21 C26 C27 . . 115.14(10) ?
    C25 C26 C27 . . 121.54(11) ?
    O11 C17 O12 . . 127.16(11) ?
    O11 C17 C16 . . 116.17(10) ?
    O12 C17 C16 . . 116.66(11) ?
    N11 C16 C15 . . 123.40(11) ?
    N11 C16 C17 . . 113.81(10) ?
    C15 C16 C17 . . 122.76(10) ?
    C14 C15 C16 . . 117.16(11) ?
    C14 C15 H15 . . 121.4 ?
    C16 C15 H15 . . 121.4 ?
    O23 C28 O24 . . 127.23(12) ?
    O23 C28 C23 . . 116.20(10) ?
    O24 C28 C23 . . 116.54(11) ?
    N22 C23 C24 . . 122.97(11) ?
    N22 C23 C28 . . 114.46(10) ?
    C24 C23 C28 . . 122.55(10) ?
    O14 C18 O13 . . 126.36(12) ?
    O14 C18 C13 . . 116.92(11) ?
    O13 C18 C13 . . 116.71(11) ?
    N12 C13 C14 . . 123.64(11) ?
    N12 C13 C18 . . 114.30(10) ?
    C14 C13 C18 . . 122.05(11) ?
    C15 C14 C13 . . 116.97(11) ?
    C15 C14 H14 . . 121.5 ?
    C13 C14 H14 . . 121.5 ?
    O31 Li3 O22 . 2_758 103.19(14) ?
    O31 Li3 O21 . . 96.46(12) ?
    O22 Li3 O21 2_758 . 125.74(14) ?
    O31 Li3 O42 . 2_767 111.96(14) ?
    O22 Li3 O42 2_758 2_767 107.33(12) ?
    O21 Li3 O42 . 2_767 111.05(13) ?
    O31 Li3 Li4 . 2_767 74.81(11) ?
    O22 Li3 Li4 2_758 2_767 113.96(11) ?
    O21 Li3 Li4 . 2_767 119.92(12) ?
    O42 Li3 Li4 2_767 2_767 37.31(7) ?
    O31 Li3 Li3 . 2_758 149.11(18) ?
    O22 Li3 Li3 2_758 2_758 57.89(8) ?
    O21 Li3 Li3 . 2_758 79.98(11) ?
    O42 Li3 Li3 2_767 2_758 97.71(12) ?
    Li4 Li3 Li3 2_767 2_758 133.53(13) ?
    O23 Li2 O13 . . 95.51(11) ?
    O23 Li2 O12 . 2_767 113.67(12) ?
    O13 Li2 O12 . 2_767 99.66(11) ?
    O23 Li2 N22 . . 78.96(9) ?
    O13 Li2 N22 . . 157.39(15) ?
    O12 Li2 N22 2_767 . 102.64(11) ?
    O23 Li2 N12 . . 151.64(14) ?
    O13 Li2 N12 . . 77.64(9) ?
    O12 Li2 N12 2_767 . 94.65(10) ?
    N22 Li2 N12 . . 96.76(11) ?
    O23 Li2 Li4 . 2_766 71.49(9) ?
    O13 Li2 Li4 . 2_766 34.23(7) ?
    O12 Li2 Li4 2_767 2_766 87.26(10) ?
    N22 Li2 Li4 . 2_766 150.33(11) ?
    N12 Li2 Li4 . 2_766 110.40(10) ?
    O11 Li1 O21 . . 100.76(12) ?
    O11 Li1 O24 . 2_757 106.87(12) ?
    O21 Li1 O24 . 2_757 98.88(12) ?
    O11 Li1 N11 . . 77.16(9) ?
    O21 Li1 N11 . . 155.87(15) ?
    O24 Li1 N11 2_757 . 104.75(12) ?
    O11 Li1 N21 . . 155.62(15) ?
    O21 Li1 N21 . . 76.83(9) ?
    O24 Li1 N21 2_757 . 97.44(10) ?
    N11 Li1 N21 . . 95.10(11) ?
    Li4 O41 H441 . . 113.3(16) ?
    Li4 O41 H442 . . 132.4(15) ?
    H441 O41 H442 . . 109(2) ?
    H11 O1 H12 . . 112(3) ?
    O14 Li4 O41 . . 101.46(13) ?
    O14 Li4 O42 . . 119.36(13) ?
    O41 Li4 O42 . . 113.99(14) ?
    O14 Li4 O13 . 2_766 117.61(13) ?
    O41 Li4 O13 . 2_766 98.62(12) ?
    O42 Li4 O13 . 2_766 104.16(13) ?
    O14 Li4 Li3 . 2_767 99.97(11) ?
    O41 Li4 Li3 . 2_767 151.72(13) ?
    O42 Li4 Li3 . 2_767 38.23(8) ?
    O13 Li4 Li3 2_766 2_767 87.47(11) ?
    O14 Li4 Li2 . 2_766 147.07(12) ?
    O41 Li4 Li2 . 2_766 73.92(10) ?
    O42 Li4 Li2 . 2_766 91.18(10) ?
    O13 Li4 Li2 2_766 2_766 35.52(7) ?
    Li3 Li4 Li2 2_767 2_766 97.25(9) ?
    O14 Li4 H422 . . 140.9(7) ?
    O41 Li4 H422 . . 101.3(6) ?
    O42 Li4 H422 . . 21.6(6) ?
    O13 Li4 H422 2_766 . 89.7(7) ?
    Li3 Li4 H422 2_767 . 50.9(6) ?
    Li2 Li4 H422 2_766 . 70.4(7) ?
    C25 C24 C23 . . 117.20(11) ?
    C25 C24 H24 . . 121.4 ?
    C23 C24 H24 . . 121.4 ?
    C24 C25 C26 . . 117.37(11) ?
    C24 C25 H25 . . 121.3 ?
    C26 C25 H25 . . 121.3 ?
    O22 C27 O21 . . 126.48(12) ?
    O22 C27 C26 . . 117.17(11) ?
    O21 C27 C26 . . 116.35(11) ?
    C27 O21 Li3 . . 108.76(11) ?
    C27 O21 Li1 . . 117.39(11) ?
    Li3 O21 Li1 . . 133.16(11) ?
    C27 O22 Li3 . 2_758 134.00(13) ?
    Li3 O31 H311 . . 122.0(18) ?
    Li3 O31 H312 . . 127(2) ?
    H311 O31 H312 . . 110(3) ?
loop_
    _geom_hbond_atom_site_label_D
    _geom_hbond_atom_site_label_H
    _geom_hbond_atom_site_label_A
    _geom_hbond_site_symmetry_A
    _geom_hbond_distance_DH
    _geom_hbond_distance_HA
    _geom_hbond_distance_DA
    _geom_hbond_angle_DHA
    O31 H312 O14 1_556 0.75(3) 2.11(3) 2.8572(17) 171(3)
    O42 H421 O1 . 0.82(3) 1.97(3) 2.768(2) 165(3)
    O42 H422 O23 2_766 0.86(3) 1.95(3) 2.7676(16) 158(2)
    O1 H11 O24 1_465 0.91(3) 2.00(3) 2.9036(19) 175(2)
    O31 H311 O11 . 0.81(3) 1.92(3) 2.7117(17) 163(2)
    O41 H442 O14 2_666 0.84(2) 2.10(2) 2.9306(18) 167(2)
    O41 H441 O12 1_554 0.84(3) 1.92(3) 2.7607(16) 172(2)
data_New_Global_Publ_Block
_journal_date_recd_electronic     2011-09-16
_journal_date_accepted     2011-09-22
_journal_name_full     'Acta Crystallographica, Section E'
_journal_year     2011
_journal_volume     67
_journal_issue     10
_journal_page_first     m1455
_journal_page_last     m1456
_journal_paper_category     QM
_journal_coeditor_code     VM2123
_publ_contact_author_name     'Janusz Leciejewicz'
_publ_contact_author_address
;
Institute of Nuclear Chemistry and Technology
ul.Dorodna 16
03-195 Warszawa
Poland
;
_publ_contact_author_email     'j.leciejewicz@ichtj.waw.pl'
_publ_contact_author_fax
;
48 22 6111917
;
_publ_contact_author_phone
;
48 22 5041230
;
_publ_section_title
;\
<i>catena</i>-Poly[[\m~2~-aqua-diaquabis(\m~4~-pyridazine-3,6-dicarboxylato)\
tetralithium] monohydrate]
;
_publ_section_title_footnote     .
loop_
    _publ_author_name
    _publ_author_address
    'Wojciech Starosta'
;
Institute of Nuclear Chemistry and Technology
ul.Dorodna 16
03-195 Warszawa
Poland
;
    'Janusz Leciejewicz'
;
Institute of Nuclear Chemistry and Technology
ul.Dorodna 16
03-195 Warszawa
Poland
;
_publ_section_synopsis     .
