# Supplementary material for: catena-Poly[[μ2-aqua-diaqua­bis­(μ4-pyridazine-3,6-dicarboxyl­ato)tetra­lithium] monohydrate]
Source: Acta Crystallogr Sect E Struct Rep Online. 2011 Sep 30;67(Pt 10):m1455–6. doi: 10.1107/S1600536811038992 (PMC3201440; doi:10.1107/S1600536811038992)
Supplement: Supplementary file 2 [file e-67-m1455-Isup2.hkl]

# 
# h,k,l, Fc-squared, Fo-squared, sigma(Fo-squared) and status flag 
# 
data_I
_shelx_title ' Lizydh71 in P-1' 
_shelx_refln_list_code          4 
_shelx_F_calc_maximum      192.69 
_exptl_crystal_F_000       440.00 
_reflns_d_resolution_high  0.7094 
 
loop_ 
 _symmetry_equiv_pos_as_xyz 
 'x, y, z' 
 '-x, -y, -z' 
 
_cell_length_a     7.1460 
_cell_length_b    10.5528 
_cell_length_c    11.8493 
_cell_angle_alpha  74.762 
_cell_angle_beta   88.837 
_cell_angle_gamma  82.661 
 
_shelx_F_squared_multiplier     1.000 
 
loop_ 
 _refln_index_h 
 _refln_index_k 
 _refln_index_l 
 _refln_F_squared_calc 
 _refln_F_squared_meas 
 _refln_F_squared_sigma 
 _refln_observed_status 
   1   0   0     2634.08     2404.15    115.04 o 
   2   0   0     8943.33     7913.99    385.83 o 
   3   0   0      274.79      234.48     13.43 o 
   4   0   0       83.60       77.06      5.32 o 
   5   0   0      177.37      185.73      7.42 o 
   6   0   0       33.40       28.96      1.82 o 
   7   0   0      230.53      216.55     14.55 o 
   8   0   0       27.24       25.99      0.98 o 
   9   0   0        8.67       10.03      0.98 o 
  -9   1   0        0.27       -0.28      3.36 o 
  -8   1   0       26.93       27.99      1.40 o 
  -7   1   0       25.50       23.51      0.84 o 
  -6   1   0      150.18      134.91      4.20 o 
  -5   1   0       19.20       18.19      0.84 o 
  -4   1   0       19.44       16.51      0.84 o 
  -3   1   0        3.92        5.04      0.56 o 
  -2   1   0       24.64       20.71      0.84 o 
  -1   1   0       10.58       12.60      0.56 o 
   0   1   0       17.71       26.59      1.12 o 
   1   1   0        0.00        9.24      0.28 o 
   2   1   0      298.72      267.86      2.80 o 
   3   1   0      249.16      217.48      3.08 o 
   4   1   0       29.78       20.15      0.84 o 
   5   1   0      359.83      328.31      4.76 o 
   6   1   0        0.45        0.84      2.24 o 
   7   1   0       37.74       31.35      1.12 o 
   8   1   0        1.37        1.96      2.80 o 
   9   1   0       13.35       16.23      1.12 o 
  10   1   0        3.25        2.80      3.64 o 
  -9   2   0        9.85       11.20      1.12 o 
  -8   2   0        0.00        5.04      3.08 o 
  -7   2   0      183.59      169.33      5.04 o 
  -6   2   0       18.44       16.79      0.84 o 
  -5   2   0      128.17      149.46      3.64 o 
  -4   2   0      276.17      302.84      4.20 o 
  -3   2   0      640.39      617.16      5.04 o 
  -2   2   0     1694.48     1735.05      6.72 o 
  -1   2   0      356.38      359.10      2.80 o 
   0   2   0     8831.58    13957.38     40.58 o 
   1   2   0      100.27      104.12      1.96 o 
   2   2   0    27001.11    23145.41     65.77 o 
   3   2   0       44.80       58.50      2.24 o 
   4   2   0      900.62      857.31      6.44 o 
   5   2   0       13.63       13.71      0.56 o 
   6   2   0       21.11       18.19      0.84 o 
   7   2   0      710.82      626.68      8.40 o 
   8   2   0        0.24        5.04      2.80 o 
   9   2   0       49.07       44.78      2.24 o 
  10   2   0        2.38        5.04      3.92 o 
  -9   3   0        8.73        9.52      1.12 o 
  -8   3   0        5.18        4.48      3.36 o 
  -7   3   0        6.97        7.28      0.84 o 
  -6   3   0        4.87        6.16      0.84 o 
  -5   3   0        7.04        7.84      0.56 o 
  -4   3   0      218.87      212.72      3.92 o 
  -3   3   0       33.82       29.95      1.68 o 
  -2   3   0       54.34       56.26      2.24 o 
  -1   3   0       55.07       59.62      1.96 o 
   0   3   0      107.26      140.23      2.24 o 
   1   3   0      274.81      305.08      3.08 o 
   2   3   0      468.58      529.84      4.20 o 
   3   3   0       89.92       82.57      2.52 o 
   4   3   0      696.63      655.51      5.60 o 
   5   3   0      201.01      192.57      3.92 o 
   6   3   0        6.00        3.64      2.52 o 
   7   3   0        3.28        4.20      2.80 o 
   8   3   0       16.71       16.79      0.84 o 
   9   3   0        2.40        3.08      3.36 o 
  10   3   0        1.67        5.32      3.92 o 
  -9   4   0       53.34       56.26      2.52 o 
  -8   4   0        3.18        3.64      1.12 o 
  -7   4   0        6.39        3.36      3.08 o 
  -6   4   0       72.96       78.65      3.08 o 
  -5   4   0       15.49       14.83      0.84 o 
  -4   4   0        1.19        3.08      2.24 o 
  -3   4   0      103.74      121.19      3.08 o 
  -2   4   0        7.73       13.15      0.56 o 
  -1   4   0        9.08        1.12      1.68 o 
   0   4   0     7841.10    10796.28     49.82 o 
   1   4   0      104.12      148.34      2.80 o 
   2   4   0     1269.64     1492.67      7.28 o 
   3   4   0     1911.29     2049.37      9.24 o 
   4   4   0       29.88       40.30      1.96 o 
   5   4   0       57.75       61.86      2.52 o 
   6   4   0      133.44      120.35      3.92 o 
   7   4   0        3.45        4.48      0.84 o 
   8   4   0       21.24       20.43      1.12 o 
   9   4   0      105.04      110.00      4.48 o 
  -8   5   0        5.62        6.16      1.12 o 
  -7   5   0        0.93        1.40      0.84 o 
  -6   5   0       94.56       90.41      3.92 o 
  -5   5   0       67.91       73.05      3.08 o 
  -4   5   0        1.95        1.68      0.56 o 
  -3   5   0       59.10       57.10      2.52 o 
  -2   5   0       10.34       12.60      0.56 o 
  -1   5   0      181.98      231.47      3.64 o 
   0   5   0        3.11       -1.96      1.96 o 
   1   5   0       23.26       31.35      1.12 o 
   2   5   0      339.82      497.09      4.76 o 
   3   5   0       14.74       19.03      0.56 o 
   4   5   0        4.98        2.24      2.24 o 
   5   5   0        1.98        0.28      2.24 o 
   6   5   0        0.82        0.28      2.52 o 
   7   5   0        0.50       -2.52      2.80 o 
   8   5   0        1.55        0.00      3.08 o 
   9   5   0       13.19       13.71      1.12 o 
  -8   6   0       32.03       31.63      1.68 o 
  -7   6   0       59.52       62.98      2.24 o 
  -6   6   0        9.08        6.44      0.84 o 
  -5   6   0      165.34      155.62      4.48 o 
  -4   6   0      817.91      816.17      8.12 o 
  -3   6   0      123.47      131.83      3.64 o 
  -2   6   0      792.51      825.68      7.00 o 
  -1   6   0      172.04      207.40      3.64 o 
   0   6   0      125.33      136.87      3.08 o 
   1   6   0        9.24       13.71      0.84 o 
   2   6   0      885.26      979.06      7.00 o 
   3   6   0        5.73       11.48      0.56 o 
   4   6   0      158.96      185.29      3.92 o 
   5   6   0      194.92      195.64      4.48 o 
   6   6   0       16.75       19.31      1.12 o 
   7   6   0      243.70      242.67      5.88 o 
   8   6   0       42.52       43.94      2.24 o 
   9   6   0        0.16        2.80      3.36 o 
  -8   7   0       11.20       11.48      1.12 o 
  -7   7   0        4.06        3.36      3.64 o 
  -6   7   0       19.79       18.19      1.12 o 
  -5   7   0        1.21       -0.28      3.08 o 
  -4   7   0       74.15       74.17      3.08 o 
  -3   7   0        9.06       10.92      0.84 o 
  -2   7   0       16.68       17.91      0.84 o 
  -1   7   0      103.29      105.24      3.36 o 
   0   7   0        9.06        8.40      0.56 o 
   1   7   0        3.15        3.92      0.56 o 
   2   7   0       82.54       82.57      3.08 o 
   3   7   0      245.46      244.35      4.48 o 
   4   7   0        1.89        3.08      0.84 o 
   5   7   0       68.78       66.61      2.52 o 
   6   7   0        0.96       -0.28      2.80 o 
   7   7   0       50.70       57.66      2.24 o 
   8   7   0       26.38       25.75      1.12 o 
   9   7   0        1.10        0.84      3.64 o 
  -7   8   0       49.30       49.82      2.24 o 
  -6   8   0       11.11        8.40      1.12 o 
  -5   8   0      197.66      204.04      5.60 o 
  -4   8   0        8.66        5.32      3.08 o 
  -3   8   0      243.83      251.90      5.32 o 
  -2   8   0      179.07      201.80      4.76 o 
  -1   8   0       26.75       23.51      1.12 o 
   0   8   0     2346.44     2525.75     12.60 o 
   1   8   0       20.85       17.35      0.84 o 
   2   8   0       50.33       54.30      2.52 o 
   3   8   0       10.29       12.88      0.84 o 
   4   8   0        0.01       -2.80      2.80 o 
   5   8   0        0.15        0.84      2.80 o 
   6   8   0       31.85       30.23      1.12 o 
   7   8   0        0.54       -0.84      3.36 o 
   8   8   0        0.91       -3.92      3.92 o 
   9   8   0       28.78       34.99      1.68 o 
  -6   9   0       65.08       61.30      2.24 o 
  -5   9   0        9.77       -1.96      4.20 o 
  -4   9   0       47.39       66.61      2.52 o 
  -3   9   0        8.01        5.60      3.36 o 
  -2   9   0       19.44       20.99      0.84 o 
  -1   9   0        0.00       -1.12      2.80 o 
   0   9   0       28.80       28.83      1.12 o 
   1   9   0        2.54        3.08      2.80 o 
   2   9   0       37.82       44.78      1.68 o 
   3   9   0        3.99        3.64      2.80 o 
   4   9   0       19.33       18.19      0.84 o 
   5   9   0       60.60       61.02      2.52 o 
   6   9   0       10.32        9.80      1.12 o 
   7   9   0        2.20       -3.36      3.36 o 
   8   9   0        0.12        3.64      3.64 o 
  -6  10   0       35.00       32.47      1.40 o 
  -5  10   0      156.93      174.37      5.88 o 
  -4  10   0        0.02       -0.28      3.64 o 
  -3  10   0      148.16      155.62      5.32 o 
  -2  10   0       82.54       78.93      2.80 o 
  -1  10   0      598.25      595.61      8.12 o 
   0  10   0      282.18      287.17      5.88 o 
   1  10   0       18.53       19.31      0.84 o 
   2  10   0     2073.44     2204.99     14.27 o 
   3  10   0      135.18      130.99      4.76 o 
   4  10   0      242.92      237.07      5.88 o 
   5  10   0       10.80        9.52      1.12 o 
   6  10   0        8.44        6.16      3.64 o 
   7  10   0       32.43       30.79      1.40 o 
   8  10   0        8.27       10.64      1.12 o 
  -5  11   0       24.42       21.27      1.40 o 
  -4  11   0       26.05       25.75      1.12 o 
  -3  11   0       49.88       45.34      1.96 o 
  -2  11   0       52.55       55.70      2.24 o 
  -1  11   0        5.59        3.92      3.36 o 
   0  11   0        1.89       -3.36      3.36 o 
   1  11   0        3.15       -3.36      3.64 o 
   2  11   0       16.06       13.15      1.12 o 
   3  11   0       68.55       69.97      2.80 o 
   4  11   0        1.44        1.12      1.12 o 
   5  11   0        2.42       -0.84      3.64 o 
   6  11   0        0.93       -3.92      3.92 o 
   7  11   0        1.76       -4.20      4.20 o 
  -4  12   0        9.69        7.28      1.40 o 
  -3  12   0        1.45        5.60      1.12 o 
  -2  12   0       11.21       13.15      1.12 o 
  -1  12   0       22.25       19.59      1.12 o 
   0  12   0       15.82       12.60      1.12 o 
   1  12   0        7.19        8.40      1.12 o 
   2  12   0      999.28      974.02     11.20 o 
   3  12   0      122.25      128.47      5.04 o 
   4  12   0      739.10      697.77     10.08 o 
   5  12   0      149.53      137.71      5.60 o 
   6  12   0       99.90      104.12      3.92 o 
  -3  13   0        0.02       -1.12      4.48 o 
  -2  13   0       66.59       64.66      2.52 o 
  -1  13   0       34.41       29.39      1.68 o 
   0  13   0        4.65       -0.28      4.20 o 
   1  13   0       27.32       28.27      1.40 o 
   2  13   0        0.91        3.08      3.92 o 
   3  13   0        6.12        6.16      3.92 o 
   4  13   0        0.20       -4.20      4.48 o 
   5  13   0       27.73       26.59      1.40 o 
   0  14   0       58.59       64.10      2.52 o 
   1  14   0       19.59       23.79      1.40 o 
   2  14   0       22.69       21.83      1.40 o 
   3  14   0       24.48       26.31      1.40 o 
  -2 -14   1       11.14        3.36      4.76 o 
  -1 -14   1       12.93       14.55      1.40 o 
  -4 -13   1       69.93       62.70      2.52 o 
  -3 -13   1       45.30       42.54      1.68 o 
  -2 -13   1        0.73       -3.92      3.92 o 
  -1 -13   1       24.59       21.27      1.40 o 
   0 -13   1       36.74       37.51      1.68 o 
   1 -13   1       45.82       41.42      1.68 o 
   2 -13   1        6.92        6.16      4.48 o 
  -6 -12   1        0.77        3.36      3.92 o 
  -5 -12   1       22.50       22.39      1.40 o 
  -4 -12   1       31.79       27.15      1.40 o 
  -3 -12   1      317.31      289.97      7.00 o 
  -2 -12   1      368.90      349.87      7.56 o 
  -1 -12   1        5.31        7.56      1.12 o 
   0 -12   1       57.34       53.18      2.24 o 
   1 -12   1        0.02        0.84      3.64 o 
   2 -12   1      320.51      317.68      7.56 o 
   3 -12   1        1.28        5.60      4.20 o 
   4 -12   1       82.44       79.77      3.64 o 
  -7 -11   1        0.00        6.16      3.92 o 
  -6 -11   1        2.63        1.96      3.92 o 
  -5 -11   1       23.47       21.27      1.12 o 
  -4 -11   1       94.98       95.72      4.20 o 
  -3 -11   1        8.94        8.12      1.12 o 
  -2 -11   1       17.27       18.47      1.12 o 
  -1 -11   1       58.93       60.18      2.52 o 
   0 -11   1       10.44        9.52      1.12 o 
   1 -11   1       11.65       13.43      1.12 o 
   2 -11   1       21.79       22.39      1.12 o 
   3 -11   1      172.57      152.54      5.60 o 
   4 -11   1        7.64        6.16      1.12 o 
   5 -11   1       40.36       39.46      1.68 o 
  -7 -10   1      190.31      192.29      6.72 o 
  -6 -10   1        5.01        1.68      3.64 o 
  -5 -10   1      129.89      139.67      5.04 o 
  -4 -10   1      113.26      118.39      4.76 o 
  -3 -10   1       32.74       35.83      1.68 o 
  -2 -10   1      791.72      821.48      9.24 o 
  -1 -10   1      227.80      233.71      5.60 o 
   0 -10   1     2931.13     3008.84     16.51 o 
   1 -10   1       85.49       77.81      3.08 o 
   2 -10   1       14.55       11.76      1.12 o 
   3 -10   1        8.29        5.04      1.12 o 
   4 -10   1      103.78      111.96      5.04 o 
   5 -10   1       10.76       11.48      1.12 o 
   6 -10   1       14.61       16.51      1.40 o 
  -8  -9   1        0.37       -0.28      1.12 o 
  -7  -9   1        1.62        3.08      3.64 o 
  -6  -9   1        2.14        1.40      3.36 o 
  -5  -9   1        5.26        2.52      3.08 o 
  -4  -9   1       16.46       15.11      0.84 o 
  -3  -9   1        4.07        3.36      0.84 o 
  -2  -9   1        8.02        8.68      0.84 o 
  -1  -9   1       48.83       57.10      2.24 o 
   0  -9   1       71.10       75.85      2.80 o 
   1  -9   1       25.16       24.91      1.40 o 
   2  -9   1        1.61        1.96      3.08 o 
   3  -9   1        9.66       12.32      0.84 o 
   4  -9   1        1.97        1.68      1.12 o 
   5  -9   1        3.80        3.64      1.12 o 
   6  -9   1        5.69        5.60      4.20 o 
  -8  -8   1       31.25       27.99      1.12 o 
  -7  -8   1        5.34        0.56      3.36 o 
  -6  -8   1        0.99       -0.84      3.08 o 
  -5  -8   1      225.57      237.07      5.32 o 
  -4  -8   1       37.69       36.67      1.40 o 
  -3  -8   1        0.18        4.20      2.52 o 
  -2  -8   1      208.96      240.71      4.76 o 
  -1  -8   1      339.13      368.90      5.60 o 
   0  -8   1     3788.71     4208.18     16.79 o 
   1  -8   1       49.24       59.62      2.24 o 
   2  -8   1     2302.91     2334.58     13.43 o 
   3  -8   1      188.93      191.73      5.04 o 
   4  -8   1      177.51      166.26      5.04 o 
   5  -8   1      218.07      224.75      5.88 o 
   6  -8   1        6.12        4.48      3.64 o 
   7  -8   1      267.56      291.93      7.56 o 
  -9  -7   1        0.06        2.24      3.64 o 
  -8  -7   1        6.81        7.28      1.12 o 
  -7  -7   1        0.51        1.40      3.08 o 
  -6  -7   1        2.62        1.96      0.84 o 
  -5  -7   1       36.79       33.31      1.40 o 
  -4  -7   1       45.46       45.06      1.96 o 
  -3  -7   1       35.08       35.83      1.40 o 
  -2  -7   1       45.54       45.34      2.24 o 
  -1  -7   1        1.81       -1.96      2.24 o 
   0  -7   1       74.61       87.89      3.08 o 
   1  -7   1        1.59        3.64      2.52 o 
   2  -7   1       25.15       30.23      1.12 o 
   3  -7   1        0.05        4.20      2.80 o 
   4  -7   1       63.91       62.42      2.80 o 
   5  -7   1        6.65        6.44      0.84 o 
   6  -7   1        1.26       -1.12      3.36 o 
   7  -7   1        0.31        2.52      3.64 o 
  -9  -6   1       20.14       21.83      1.40 o 
  -8  -6   1        0.10       -3.36      3.36 o 
  -7  -6   1        7.20        8.12      0.84 o 
  -6  -6   1      105.02      101.88      3.92 o 
  -5  -6   1        9.18       10.08      0.84 o 
  -4  -6   1      328.50      345.11      5.32 o 
  -3  -6   1       85.27       92.92      3.08 o 
  -2  -6   1       89.36       95.72      3.08 o 
  -1  -6   1       40.63       52.34      1.68 o 
   0  -6   1     1577.74     1775.08      9.24 o 
   1  -6   1      466.05      504.09      5.32 o 
   2  -6   1     1931.45     2003.75     10.64 o 
   3  -6   1       32.34       37.51      1.68 o 
   4  -6   1      607.77      600.37      7.28 o 
   5  -6   1      352.74      359.66      6.44 o 
   6  -6   1      155.52      150.86      5.04 o 
   7  -6   1      180.93      181.65      5.88 o 
   8  -6   1        0.59        2.52      3.92 o 
  -9  -5   1        1.19        4.20      3.36 o 
  -8  -5   1        9.87       11.48      0.84 o 
  -7  -5   1       24.51       25.75      0.84 o 
  -6  -5   1       49.34       47.58      1.96 o 
  -5  -5   1       29.97       29.11      1.40 o 
  -4  -5   1       32.75       32.75      1.40 o 
  -3  -5   1       27.32       27.99      1.12 o 
  -2  -5   1      161.55      168.78      3.36 o 
  -1  -5   1      165.58      210.76      3.36 o 
   0  -5   1        9.88       19.87      0.84 o 
   1  -5   1      201.25      217.20      3.92 o 
   2  -5   1       31.97       31.35      1.40 o 
   3  -5   1        5.14        3.08      2.24 o 
   4  -5   1       11.24        8.68      0.84 o 
   5  -5   1       15.69       16.79      0.84 o 
   6  -5   1        3.89        2.52      0.84 o 
   7  -5   1       17.74       19.31      1.12 o 
   8  -5   1        6.50        5.32      3.92 o 
  -9  -4   1        4.49        2.52      3.36 o 
  -8  -4   1        9.82       10.92      0.84 o 
  -7  -4   1      118.66      110.56      4.20 o 
  -6  -4   1        2.61        2.80      0.84 o 
  -5  -4   1      264.68      246.03      4.48 o 
  -4  -4   1      137.04      140.23      3.36 o 
  -3  -4   1       67.17       69.13      2.80 o 
  -2  -4   1        6.73        2.52      1.96 o 
  -1  -4   1       63.01       63.26      2.24 o 
   0  -4   1      198.30      295.29      3.36 o 
   1  -4   1        6.99       18.19      0.84 o 
   2  -4   1     1981.42     2266.85      9.80 o 
   3  -4   1      229.36      235.11      3.92 o 
   4  -4   1      144.91      137.15      3.64 o 
   5  -4   1       23.55       25.19      0.84 o 
   6  -4   1      519.20      494.29      7.28 o 
   7  -4   1       12.92       12.60      0.84 o 
   8  -4   1       81.37       85.65      3.92 o 
   9  -4   1       19.30       20.15      1.40 o 
  -9  -3   1        1.86       -3.92      3.92 o 
  -8  -3   1        0.14       -0.56      2.80 o 
  -7  -3   1       63.39       55.14      2.24 o 
  -6  -3   1        0.76        0.28      2.52 o 
  -5  -3   1       40.79       40.30      1.40 o 
  -4  -3   1      331.23      309.28      4.20 o 
  -3  -3   1       56.50       52.90      2.24 o 
  -2  -3   1      242.95      269.54      3.08 o 
  -1  -3   1      350.57      465.18      3.64 o 
   0  -3   1        4.81        5.04      0.56 o 
   1  -3   1       12.38       18.47      0.84 o 
   2  -3   1       54.01       59.62      2.24 o 
   3  -3   1       89.90       84.81      2.80 o 
   4  -3   1      247.68      254.98      4.20 o 
   5  -3   1        4.48        0.84      2.52 o 
   6  -3   1       18.45       17.35      0.84 o 
   7  -3   1        0.00       -3.08      3.08 o 
   8  -3   1       20.80       20.43      1.12 o 
   9  -3   1       10.41       11.20      1.12 o 
 -10  -2   1        0.74        0.00      3.64 o 
  -9  -2   1        5.36        5.60      3.36 o 
  -8  -2   1        7.53        8.68      0.84 o 
  -7  -2   1       41.06       40.86      1.68 o 
  -6  -2   1       48.72       39.46      1.68 o 
  -5  -2   1      412.74      383.45      5.04 o 
  -4  -2   1      304.96      310.96      4.20 o 
  -3  -2   1       17.96       17.07      0.84 o 
  -2  -2   1     1269.66     1242.44      5.60 o 
  -1  -2   1     2350.20     2727.27     20.71 o 
   0  -2   1     5069.99     6263.71     29.39 o 
   1  -2   1      616.53      646.83      3.92 o 
   2  -2   1     1652.51     1842.81      7.28 o 
   3  -2   1      808.67      869.07      6.16 o 
   4  -2   1       63.24       67.45      2.52 o 
   5  -2   1      254.59      251.62      4.48 o 
   6  -2   1        0.06        3.08      2.24 o 
   7  -2   1        0.41        0.84      2.80 o 
   8  -2   1       76.53       83.97      3.36 o 
   9  -2   1       28.10       34.99      1.68 o 
 -10  -1   1       38.89       40.30      1.96 o 
  -9  -1   1        7.12        8.68      1.12 o 
  -8  -1   1        4.52        4.48      3.08 o 
  -7  -1   1       16.63       14.83      0.84 o 
  -6  -1   1       78.10       72.49      2.80 o 
  -5  -1   1      215.36      202.36      3.92 o 
  -4  -1   1       22.60       14.83      0.56 o 
  -3  -1   1        0.23        1.68      0.56 o 
  -2  -1   1        0.15       -1.40      1.68 o 
  -1  -1   1        8.32       10.64      0.28 o 
   0  -1   1        1.38        1.96      0.28 o 
   1  -1   1       16.19       17.91      0.84 o 
   2  -1   1       14.29       18.19      0.56 o 
   3  -1   1       66.42       66.61      2.24 o 
   4  -1   1        2.83        7.56      0.56 o 
   5  -1   1       21.54       19.87      0.84 o 
   6  -1   1       11.41       10.36      0.84 o 
   7  -1   1        0.01        1.40      2.80 o 
   8  -1   1       11.07       12.60      0.84 o 
   9  -1   1        0.19       -3.36      3.36 o 
  -9   0   1      132.05      131.34      4.62 o 
  -8   0   1        4.63        3.73      2.80 o 
  -7   0   1       35.34       34.01      0.99 o 
  -6   0   1        1.36        3.08      1.58 o 
  -5   0   1     2328.69     2151.14     86.49 o 
  -4   0   1      497.57      412.87     23.09 o 
  -3   0   1     1906.03     1761.46     20.29 o 
  -2   0   1        1.68        2.83      0.70 o 
  -1   0   1      153.88      158.90      9.94 o 
   0   0   1     1040.79      938.92     28.41 o 
   1   0   1        7.19        3.10      0.28 o 
   2   0   1    11534.70    10028.38    776.70 o 
   3   0   1      160.76      145.29      9.10 o 
   4   0   1      437.55      317.72     25.75 o 
   5   0   1       27.15       25.54      1.54 o 
   6   0   1       78.05       72.11     10.08 o 
   7   0   1       88.94       79.37      9.38 o 
   8   0   1        2.39        0.84      0.59 o 
   9   0   1        2.15        2.45      2.27 o 
  -9   1   1        0.09        0.84      3.36 o 
  -8   1   1        3.84        0.84      3.08 o 
  -7   1   1       17.29       16.51      0.84 o 
  -6   1   1       32.99       26.59      1.12 o 
  -5   1   1       34.11       32.19      1.40 o 
  -4   1   1      101.46       88.45      2.80 o 
  -3   1   1      264.91      276.53      3.36 o 
  -2   1   1       49.33       45.06      1.68 o 
  -1   1   1       30.16       33.03      1.40 o 
   0   1   1       45.10       47.58      1.12 o 
   1   1   1       20.40       17.35      0.84 o 
   2   1   1      887.28      794.89      4.20 o 
   3   1   1      757.89      662.78      4.76 o 
   4   1   1       24.37       15.67      0.56 o 
   5   1   1      202.88      184.45      3.92 o 
   6   1   1       12.48       10.92      0.84 o 
   7   1   1       45.47       41.42      1.68 o 
   8   1   1       69.83       63.26      2.80 o 
   9   1   1        4.78        4.76      3.36 o 
  10   1   1        0.02        1.68      3.36 o 
  -9   2   1       60.23       62.42      3.08 o 
  -8   2   1       34.30       38.07      1.68 o 
  -7   2   1       79.21       78.37      2.80 o 
  -6   2   1      329.73      299.48      5.60 o 
  -5   2   1      211.04      250.78      4.48 o 
  -4   2   1        0.06       -1.96      1.96 o 
  -3   2   1     2727.24     2943.63     29.39 o 
  -2   2   1      106.15      116.16      2.24 o 
  -1   2   1       16.35       14.55      0.56 o 
   0   2   1       51.93       43.38      1.68 o 
   1   2   1     1549.36     1935.45     16.23 o 
   2   2   1    37127.96    28384.99     72.49 o 
   3   2   1     1779.13     1754.08      7.56 o 
   4   2   1     5907.85     5742.55     44.78 o 
   5   2   1       18.30       20.15      0.56 o 
   6   2   1       27.31       32.19      1.12 o 
   7   2   1       13.28       11.48      0.84 o 
   8   2   1        0.03       -0.84      3.08 o 
   9   2   1      171.45      179.97      5.60 o 
  10   2   1        7.47       -3.08      3.64 o 
  -9   3   1        1.03        0.00      3.92 o 
  -8   3   1        3.57        1.96      3.36 o 
  -7   3   1       21.96       20.71      0.84 o 
  -6   3   1      124.60      117.83      4.20 o 
  -5   3   1       65.14       64.38      2.80 o 
  -4   3   1       22.96       20.15      0.84 o 
  -3   3   1        0.34        1.96      2.24 o 
  -2   3   1       34.65       30.23      1.40 o 
  -1   3   1       38.59       45.62      1.96 o 
   0   3   1      604.40      751.23      4.20 o 
   1   3   1        1.72       -0.84      1.68 o 
   2   3   1       25.13       32.75      1.40 o 
   3   3   1        9.55        8.40      0.56 o 
   4   3   1      116.03      108.32      2.80 o 
   5   3   1      144.92      138.27      3.64 o 
   6   3   1       22.23       20.43      0.84 o 
   7   3   1        8.10        7.56      0.84 o 
   8   3   1       10.05       10.92      0.84 o 
   9   3   1        0.27       -3.08      3.36 o 
  10   3   1        5.74        5.60      1.12 o 
  -9   4   1        2.28        3.92      3.92 o 
  -8   4   1        6.85       -1.12      3.64 o 
  -7   4   1      207.05      214.68      5.60 o 
  -6   4   1       17.94       14.55      0.84 o 
  -5   4   1       45.02       36.39      1.68 o 
  -4   4   1      188.70      196.48      3.92 o 
  -3   4   1      168.85      252.18      3.92 o 
  -2   4   1      595.47      714.01      5.32 o 
  -1   4   1      903.27     1196.26      6.16 o 
   0   4   1       36.35       50.10      1.96 o 
   1   4   1     3445.36     4327.97     31.91 o 
   2   4   1      217.26      267.02      3.36 o 
   3   4   1      129.44      157.58      3.08 o 
   4   4   1     7570.21     7866.09     56.26 o 
   5   4   1      214.60      230.07      4.20 o 
   6   4   1      699.48      604.01      7.84 o 
   7   4   1        2.06        0.84      2.80 o 
   8   4   1       44.35       47.58      1.96 o 
   9   4   1       98.69       95.16      4.48 o 
  -8   5   1        0.93        0.56      3.64 o 
  -7   5   1        2.20       -1.12      3.36 o 
  -6   5   1       70.46       64.93      2.52 o 
  -5   5   1        9.70        8.96      0.84 o 
  -4   5   1        1.51        2.80      2.24 o 
  -3   5   1      232.09      248.54      4.20 o 
  -2   5   1       20.62       26.87      1.40 o 
  -1   5   1      248.49      291.37      3.92 o 
   0   5   1       59.61       80.89      2.52 o 
   1   5   1        2.95       -1.96      1.96 o 
   2   5   1       97.79      127.35      2.80 o 
   3   5   1       75.57       82.85      2.80 o 
   4   5   1      129.91      128.47      3.36 o 
   5   5   1       35.71       41.14      1.68 o 
   6   5   1      158.99      151.98      4.48 o 
   7   5   1       17.93       17.35      0.84 o 
   8   5   1        0.26       -0.56      0.84 o 
   9   5   1        3.43        0.84      3.64 o 
  -8   6   1        8.23        8.96      1.12 o 
  -7   6   1       35.42       31.91      1.68 o 
  -6   6   1      114.31      122.59      4.76 o 
  -5   6   1      125.51      116.44      4.20 o 
  -4   6   1       30.33       25.19      0.84 o 
  -3   6   1       52.44       76.41      2.80 o 
  -2   6   1      223.78      251.62      4.20 o 
  -1   6   1      469.96      545.51      5.32 o 
   0   6   1      371.28      424.32      4.76 o 
   1   6   1      163.63      173.53      3.36 o 
   2   6   1     1721.10     1894.59      9.52 o 
   3   6   1      978.25     1023.29      7.56 o 
   4   6   1       23.59       39.18      1.68 o 
   5   6   1      161.41      178.01      4.48 o 
   6   6   1      282.93      277.37      5.60 o 
   7   6   1       58.57       55.98      2.52 o 
   8   6   1       23.60       19.03      1.12 o 
   9   6   1        3.96        3.92      3.64 o 
  -8   7   1        3.73        4.20      1.12 o 
  -7   7   1        1.49        0.28      3.92 o 
  -6   7   1        5.73        4.20      1.12 o 
  -5   7   1       20.24       18.75      0.84 o 
  -4   7   1       10.47       10.64      0.84 o 
  -3   7   1       25.51       26.59      1.40 o 
  -2   7   1       53.06       62.98      2.52 o 
  -1   7   1       32.73       40.30      1.68 o 
   0   7   1        0.00        0.56      2.24 o 
   1   7   1       17.85       16.79      0.84 o 
   2   7   1      314.06      341.47      4.76 o 
   3   7   1      350.48      367.50      5.04 o 
   4   7   1       42.94       46.74      1.68 o 
   5   7   1       18.96       20.15      0.84 o 
   6   7   1       34.09       30.51      1.12 o 
   7   7   1       21.57       25.47      1.12 o 
   8   7   1       31.68       29.39      1.12 o 
   9   7   1        2.64        2.80      3.92 o 
  -7   8   1       20.68       22.11      1.12 o 
  -6   8   1       78.96       76.41      3.08 o 
  -5   8   1       87.10       83.97      3.64 o 
  -4   8   1      543.73      534.59      7.56 o 
  -3   8   1      143.95      139.67      4.48 o 
  -2   8   1      109.40      134.07      3.92 o 
  -1   8   1      326.69      354.90      5.32 o 
   0   8   1        5.34        1.40      2.52 o 
   1   8   1      511.45      572.38      6.16 o 
   2   8   1       28.77       27.43      1.40 o 
   3   8   1        5.16        6.44      0.84 o 
   4   8   1      346.25      341.75      5.88 o 
   5   8   1       72.88       65.77      2.80 o 
   6   8   1       57.78       61.86      2.52 o 
   7   8   1       25.77       24.63      1.12 o 
   8   8   1       47.82       46.74      1.68 o 
   9   8   1       47.78       45.62      1.96 o 
  -7   9   1        3.83        6.44      4.20 o 
  -6   9   1        0.40        1.96      3.92 o 
  -5   9   1       33.77       29.11      1.40 o 
  -4   9   1        2.55        1.68      3.36 o 
  -3   9   1        1.39        2.80      3.08 o 
  -2   9   1      152.71      144.42      4.48 o 
  -1   9   1       35.38       40.86      1.68 o 
   0   9   1       87.48       93.76      3.64 o 
   1   9   1       47.10       45.62      1.96 o 
   2   9   1        0.47        1.68      2.52 o 
   3   9   1       13.10       13.71      0.84 o 
   4   9   1       47.35       50.66      1.96 o 
   5   9   1       17.17       17.35      0.84 o 
   6   9   1        9.32        9.80      1.12 o 
   7   9   1        0.68        0.00      3.36 o 
   8   9   1        5.41        4.20      1.12 o 
  -6  10   1        0.23       -0.84      4.20 o 
  -5  10   1       32.33       37.23      1.40 o 
  -4  10   1       22.70       20.43      1.12 o 
  -3  10   1       83.95       87.05      3.64 o 
  -2  10   1      109.20      102.16      3.92 o 
  -1  10   1        2.31        5.04      3.08 o 
   0  10   1        0.31       -3.08      3.08 o 
   1  10   1       19.43       21.55      0.84 o 
   2  10   1      283.32      311.24      5.88 o 
   3  10   1       71.17       73.89      3.08 o 
   4  10   1      156.06      160.94      5.04 o 
   5  10   1        0.00        2.80      3.08 o 
   6  10   1        8.99        6.72      3.64 o 
   7  10   1        0.02        1.68      3.64 o 
   8  10   1       14.56       20.15      1.12 o 
  -5  11   1        2.29        1.40      1.12 o 
  -4  11   1       18.18       17.63      1.12 o 
  -3  11   1       27.08       26.03      1.12 o 
  -2  11   1        0.04       -2.52      3.64 o 
  -1  11   1       19.78       20.43      1.12 o 
   0  11   1       10.67        9.24      1.12 o 
   1  11   1        9.54        8.96      1.12 o 
   2  11   1        3.31        3.36      3.36 o 
   3  11   1        0.00       -2.52      3.36 o 
   4  11   1        8.16        8.68      1.12 o 
   5  11   1       14.54       12.04      1.12 o 
   6  11   1        1.49        1.12      3.64 o 
   7  11   1        9.58        7.56      1.12 o 
  -4  12   1       52.68       52.06      2.24 o 
  -3  12   1      234.69      241.27      7.00 o 
  -2  12   1        0.07        1.68      3.92 o 
  -1  12   1       83.67       90.96      3.36 o 
   0  12   1        2.04       -3.64      3.64 o 
   1  12   1       70.50       70.25      3.36 o 
   2  12   1        0.99        6.72      3.64 o 
   3  12   1        2.20        4.20      3.64 o 
   4  12   1      314.55      293.61      7.28 o 
   5  12   1       35.69       37.51      1.68 o 
   6  12   1      104.64       97.96      3.92 o 
  -3  13   1        3.41        7.84      4.48 o 
  -2  13   1        6.68        3.64      4.48 o 
  -1  13   1       15.45       12.88      1.12 o 
   0  13   1       30.09       29.11      1.40 o 
   1  13   1        0.01       -3.08      3.92 o 
   2  13   1       12.88       13.99      1.12 o 
   3  13   1        4.34        3.64      1.12 o 
   4  13   1        6.41        2.52      4.20 o 
   5  13   1       26.61       24.35      1.40 o 
  -1  14   1      117.23      119.51      5.04 o 
   0  14   1        0.01       -4.20      4.48 o 
   1  14   1        0.44        0.56      4.48 o 
   2  14   1        0.15        0.28      4.20 o 
   3  14   1       24.59       22.11      1.40 o 
   4  14   1      133.50      120.91      5.32 o 
  -4 -13   2        0.40        2.52      4.20 o 
  -3 -13   2       41.08       36.11      1.96 o 
  -2 -13   2        9.84        7.56      4.20 o 
  -1 -13   2        4.64       -1.12      4.20 o 
   0 -13   2        3.65        5.88      4.20 o 
   1 -13   2       13.59        5.88      4.48 o 
   2 -13   2        3.75       -4.20      4.76 o 
  -5 -12   2        3.74        6.16      4.20 o 
  -4 -12   2       26.27       27.15      1.40 o 
  -3 -12   2       32.34       31.63      1.40 o 
  -2 -12   2       16.69       19.31      1.12 o 
  -1 -12   2       56.59       50.66      1.96 o 
   0 -12   2       65.52       72.49      2.80 o 
   1 -12   2      116.08      108.60      4.76 o 
   2 -12   2      117.66      103.28      4.48 o 
   3 -12   2        0.05        0.00      4.48 o 
  -6 -11   2        4.31       -3.36      3.92 o 
  -5 -11   2       19.21       19.59      1.12 o 
  -4 -11   2        0.50        1.68      3.64 o 
  -3 -11   2        9.06        9.80      1.12 o 
  -2 -11   2      119.29      112.24      5.04 o 
  -1 -11   2        3.70        3.92      3.64 o 
   0 -11   2       30.86       27.71      1.12 o 
   1 -11   2       59.50       59.06      2.52 o 
   2 -11   2        4.24        5.04      3.64 o 
   3 -11   2        6.38        8.12      1.12 o 
   4 -11   2       19.72       22.11      1.40 o 
  -7 -10   2        1.61        1.96      1.12 o 
  -6 -10   2       14.47       11.48      1.12 o 
  -5 -10   2      189.54      200.40      5.88 o 
  -4 -10   2      108.05      116.44      4.76 o 
  -3 -10   2       15.59       13.71      1.12 o 
  -2 -10   2        5.62        2.24      3.36 o 
  -1 -10   2      280.55      296.41      6.16 o 
   0 -10   2      215.56      214.12      5.60 o 
   1 -10   2        5.74        5.04      0.84 o 
   2 -10   2       90.17       90.41      3.64 o 
   3 -10   2       32.69       36.95      1.40 o 
   4 -10   2      111.93      111.96      4.76 o 
   5 -10   2       14.67       14.55      1.40 o 
  -8  -9   2        2.28        0.00      3.92 o 
  -7  -9   2        1.51       -0.84      3.64 o 
  -6  -9   2       10.48       10.36      1.12 o 
  -5  -9   2        3.46        1.96      3.08 o 
  -4  -9   2        8.46        8.12      0.84 o 
  -3  -9   2        7.92        7.28      0.84 o 
  -2  -9   2      178.72      179.13      4.76 o 
  -1  -9   2        5.18        4.48      2.80 o 
   0  -9   2      219.35      232.87      5.32 o 
   1  -9   2       97.34       95.16      3.92 o 
   2  -9   2       18.25       17.35      0.84 o 
   3  -9   2        0.71        5.04      3.08 o 
   4  -9   2        1.49        1.40      3.36 o 
   5  -9   2       26.36       27.71      1.40 o 
   6  -9   2        7.69        8.68      1.12 o 
  -8  -8   2        5.03        1.12      3.92 o 
  -7  -8   2       24.14       26.03      1.12 o 
  -6  -8   2      195.09      206.84      5.60 o 
  -5  -8   2      144.36      159.54      4.76 o 
  -4  -8   2        0.91        0.28      2.80 o 
  -3  -8   2      351.91      435.79      6.16 o 
  -2  -8   2       28.29       32.47      1.68 o 
  -1  -8   2       83.46       78.09      3.08 o 
   0  -8   2      130.53      164.86      4.20 o 
   1  -8   2      215.02      208.80      4.76 o 
   2  -8   2     2375.51     2480.12     14.27 o 
   3  -8   2      392.44      414.52      6.72 o 
   4  -8   2      121.89      152.26      5.04 o 
   5  -8   2        0.02        1.68      3.36 o 
   6  -8   2       31.47       38.35      1.68 o 
   7  -8   2        0.89       -3.36      4.20 o 
  -9  -7   2        9.78       11.48      1.12 o 
  -8  -7   2        0.96        1.40      3.36 o 
  -7  -7   2        5.28        4.20      3.36 o 
  -6  -7   2        0.11        2.80      2.80 o 
  -5  -7   2       70.35       66.61      3.08 o 
  -4  -7   2       11.84       10.92      0.84 o 
  -3  -7   2       31.94       36.11      1.40 o 
  -2  -7   2        7.61        8.40      0.84 o 
  -1  -7   2        1.40        0.56      2.52 o 
   0  -7   2      177.21      189.77      4.20 o 
   1  -7   2       54.97       59.06      2.24 o 
   2  -7   2        1.15        1.68      2.80 o 
   3  -7   2       97.47      107.48      3.92 o 
   4  -7   2       70.43       82.85      2.80 o 
   5  -7   2       11.85        9.24      1.12 o 
   6  -7   2        0.02       -3.92      3.92 o 
   7  -7   2       14.70       16.79      1.12 o 
  -9  -6   2        2.55        0.28      3.92 o 
  -8  -6   2       15.28       15.39      1.12 o 
  -7  -6   2       36.92       38.07      1.40 o 
  -6  -6   2      122.08      122.03      4.48 o 
  -5  -6   2       12.61       14.27      0.84 o 
  -4  -6   2      771.41      836.32      7.84 o 
  -3  -6   2      280.50      347.91      5.04 o 
  -2  -6   2       30.64       31.63      1.40 o 
  -1  -6   2       37.36       35.83      1.12 o 
   0  -6   2     1272.46     1438.65      8.68 o 
   1  -6   2      639.32      726.04      6.44 o 
   2  -6   2     3108.24     3301.33     13.99 o 
   3  -6   2      160.21      190.05      4.48 o 
   4  -6   2     2781.74     2786.61     15.11 o 
   5  -6   2      242.48      235.67      5.60 o 
   6  -6   2      156.42      153.38      5.32 o 
   7  -6   2       25.31       24.63      1.12 o 
   8  -6   2        3.23       -0.56      3.92 o 
  -9  -5   2        1.62        3.08      3.36 o 
  -8  -5   2        5.83        3.92      3.36 o 
  -7  -5   2        4.91        4.76      2.80 o 
  -6  -5   2       23.00       21.27      0.84 o 
  -5  -5   2        0.68       -1.96      2.24 o 
  -4  -5   2       80.30       80.89      3.08 o 
  -3  -5   2       76.83       74.73      2.80 o 
  -2  -5   2        0.02        4.48      0.56 o 
  -1  -5   2      110.90      129.03      3.08 o 
   0  -5   2       49.28       46.74      2.24 o 
   1  -5   2       77.52       94.04      2.80 o 
   2  -5   2      107.69      104.68      3.08 o 
   3  -5   2      179.60      181.65      3.92 o 
   4  -5   2       21.72       19.87      0.84 o 
   5  -5   2      109.76       94.60      3.92 o 
   6  -5   2        2.51        1.96      3.08 o 
   7  -5   2       38.08       39.46      1.96 o 
   8  -5   2       22.47       25.19      1.12 o 
  -9  -4   2        0.18        1.96      3.36 o 
  -8  -4   2        0.23       -2.52      3.08 o 
  -7  -4   2        1.01        1.68      2.80 o 
  -6  -4   2      129.85      125.39      3.92 o 
  -5  -4   2        9.96        9.52      0.56 o 
  -4  -4   2      576.27      554.47      5.88 o 
  -3  -4   2       44.86       58.78      2.52 o 
  -2  -4   2        5.61       15.39      0.56 o 
  -1  -4   2      328.45      312.92      3.64 o 
   0  -4   2        0.00       -0.84      1.68 o 
   1  -4   2       37.64       34.15      1.12 o 
   2  -4   2      206.85      210.76      3.64 o 
   3  -4   2     1839.17     1861.00     10.08 o 
   4  -4   2      922.20      934.28      7.84 o 
   5  -4   2      211.84      202.92      4.76 o 
   6  -4   2      516.46      520.04      7.56 o 
   7  -4   2        0.94        2.52      3.08 o 
   8  -4   2       64.10       59.90      3.08 o 
   9  -4   2       32.25       35.27      1.40 o 
  -9  -3   2        0.82       -1.12      3.36 o 
  -8  -3   2        1.58        4.48      2.80 o 
  -7  -3   2       61.17       52.90      2.52 o 
  -6  -3   2       66.55       63.26      2.80 o 
  -5  -3   2       37.93       36.67      1.68 o 
  -4  -3   2      113.97      109.16      3.08 o 
  -3  -3   2       27.23       27.99      1.12 o 
  -2  -3   2      119.15      124.83      2.52 o 
  -1  -3   2      224.34      314.88      3.36 o 
   0  -3   2       65.97       77.25      2.24 o 
   1  -3   2       21.38       26.31      1.12 o 
   2  -3   2      109.47      110.28      2.80 o 
   3  -3   2      170.05      172.97      3.36 o 
   4  -3   2      139.50      134.91      3.36 o 
   5  -3   2       41.15       34.71      1.68 o 
   6  -3   2        1.61       -2.80      2.80 o 
   7  -3   2       18.43       17.91      0.84 o 
   8  -3   2        9.76        9.24      1.12 o 
   9  -3   2        1.66       -4.20      4.20 o 
  -9  -2   2        0.27       -1.40      3.36 o 
  -8  -2   2        3.40        1.40      0.84 o 
  -7  -2   2       21.19       20.15      0.84 o 
  -6  -2   2       47.99       43.38      1.68 o 
  -5  -2   2       26.23       26.87      0.84 o 
  -4  -2   2      872.57      776.98      6.16 o 
  -3  -2   2       11.20        0.84      1.96 o 
  -2  -2   2     1870.66     1842.25      7.28 o 
  -1  -2   2     1077.17     1078.70      5.04 o 
   0  -2   2      869.15      934.56      4.48 o 
   1  -2   2     4659.91     5111.39     32.19 o 
   2  -2   2       80.99       61.30      2.24 o 
   3  -2   2      175.01      180.53      3.36 o 
   4  -2   2      838.51      817.29      6.72 o 
   5  -2   2       18.83       17.91      0.84 o 
   6  -2   2        5.01        5.32      0.84 o 
   7  -2   2       32.50       29.39      1.40 o 
   8  -2   2      120.17      126.79      5.04 o 
   9  -2   2        2.14        1.68      1.12 o 
  -9  -1   2        0.74       -2.24      3.36 o 
  -8  -1   2        5.59        5.04      0.84 o 
  -7  -1   2        8.61        8.96      0.84 o 
  -6  -1   2       10.19        7.56      0.56 o 
  -5  -1   2        7.09        2.24      2.24 o 
  -4  -1   2        4.86        7.56      0.56 o 
  -3  -1   2        3.04        2.80      1.68 o 
  -2  -1   2       12.17        9.80      0.56 o 
  -1  -1   2       36.59       36.11      1.68 o 
   0  -1   2        0.00        1.68      1.40 o 
   1  -1   2        5.32        5.04      0.56 o 
   2  -1   2        0.45        1.40      1.40 o 
   3  -1   2        3.60       -0.84      1.96 o 
   4  -1   2        1.93        3.08      1.96 o 
   5  -1   2        0.24       -1.96      2.24 o 
   6  -1   2       59.96       56.54      2.24 o 
   7  -1   2        2.26       -1.40      2.80 o 
   8  -1   2        0.11       -0.56      3.08 o 
   9  -1   2        1.76       -3.36      3.64 o 
  -9   0   2        0.33       -2.80      2.80 o 
  -8   0   2        6.15        5.64      1.54 o 
  -7   0   2       19.26       17.65      0.59 o 
  -6   0   2        5.91        4.51      1.68 o 
  -5   0   2      415.35      357.43     14.27 o 
  -4   0   2      284.80      252.73     13.15 o 
  -3   0   2        5.23        4.55      0.56 o 
  -2   0   2      293.46      248.00      6.30 o 
  -1   0   2      138.45      160.70      5.04 o 
   0   0   2        5.63        3.83      0.42 o 
   1   0   2       15.69       25.37      0.98 o 
   2   0   2      368.07      336.72     23.37 o 
   3   0   2     3026.21     2952.13    195.08 o 
   4   0   2       55.59       49.73      1.58 o 
   5   0   2       33.58       26.78      2.24 o 
   6   0   2        8.21        8.22      2.10 o 
   7   0   2       86.37       80.92      2.57 o 
   8   0   2        7.72        7.37      0.84 o 
   9   0   2        4.86        6.19      1.40 o 
  -9   1   2       12.36       12.32      1.12 o 
  -8   1   2       73.91       77.81      3.36 o 
  -7   1   2       25.84       22.95      1.12 o 
  -6   1   2      119.67      113.36      3.64 o 
  -5   1   2        2.13        1.96      2.24 o 
  -4   1   2       73.87       84.81      2.52 o 
  -3   1   2      917.76      895.10      5.60 o 
  -2   1   2        1.14       -0.56      1.40 o 
  -1   1   2        3.74        4.20      0.56 o 
   0   1   2        0.49        0.56      1.12 o 
   1   1   2       25.28       21.83      0.84 o 
   2   1   2      643.85      572.38      3.92 o 
   3   1   2      733.47      674.54      4.76 o 
   4   1   2       24.49       18.75      0.84 o 
   5   1   2       19.52       17.91      0.84 o 
   6   1   2        4.70        4.20      0.56 o 
   7   1   2       55.69       56.54      2.24 o 
   8   1   2       72.04       71.37      3.36 o 
   9   1   2        0.58       -0.84      3.36 o 
  -9   2   2        4.68        5.32      3.64 o 
  -8   2   2       34.15       34.43      1.68 o 
  -7   2   2      170.83      168.78      4.76 o 
  -6   2   2       49.82       47.30      1.96 o 
  -5   2   2      143.50      150.30      3.64 o 
  -4   2   2     1258.45     1304.02      8.12 o 
  -3   2   2     1497.38     1560.96      7.56 o 
  -2   2   2     1385.63     1387.99      6.16 o 
  -1   2   2     2275.66     2540.58     20.43 o 
   0   2   2       37.67       49.82      1.68 o 
   1   2   2      118.47       98.24      1.96 o 
   2   2   2     1109.42      988.02      5.04 o 
   3   2   2        4.19        1.40      1.68 o 
   4   2   2     1486.19     1442.84      8.12 o 
   5   2   2      617.01      566.22      5.88 o 
   6   2   2        9.78       13.43      0.84 o 
   7   2   2        6.37        6.44      0.84 o 
   8   2   2       39.78       40.58      1.68 o 
   9   2   2        0.77        2.52      3.36 o 
  10   2   2        4.54        5.32      3.92 o 
  -9   3   2       27.68       28.83      1.12 o 
  -8   3   2        0.54        1.40      3.36 o 
  -7   3   2       11.03       11.76      0.84 o 
  -6   3   2      189.66      188.09      4.76 o 
  -5   3   2       26.07       24.35      1.12 o 
  -4   3   2      131.70      136.03      3.36 o 
  -3   3   2       46.73       51.22      1.96 o 
  -2   3   2      472.85      544.67      4.48 o 
  -1   3   2       58.57       58.22      1.96 o 
   0   3   2      937.14     1094.66      5.04 o 
   1   3   2       52.53       78.37      1.96 o 
   2   3   2      115.18      107.48      2.52 o 
   3   3   2       69.04       62.42      2.52 o 
   4   3   2       16.30       20.15      0.84 o 
   5   3   2       10.42        8.68      0.56 o 
   6   3   2       21.55       20.15      1.12 o 
   7   3   2        6.35        3.36      2.80 o 
   8   3   2        2.78        1.40      3.08 o 
   9   3   2        0.48       -2.80      3.36 o 
  10   3   2        0.02       -3.92      3.92 o 
  -9   4   2       19.88       18.47      1.12 o 
  -8   4   2       75.11       72.21      2.80 o 
  -7   4   2        8.09        7.56      0.84 o 
  -6   4   2       32.17       28.27      1.12 o 
  -5   4   2      448.53      452.03      6.16 o 
  -4   4   2     1058.37     1091.86      8.12 o 
  -3   4   2      856.43     1032.24      7.00 o 
  -2   4   2     2962.55     3886.02     34.43 o 
  -1   4   2     7550.30     9814.98     49.54 o 
   0   4   2      172.61      240.43      3.08 o 
   1   4   2     2697.19     3304.41     27.99 o 
   2   4   2      138.10      137.71      2.80 o 
   3   4   2     1375.32     1489.87      7.84 o 
   4   4   2      786.27      872.70      6.72 o 
   5   4   2      171.51      156.74      3.64 o 
   6   4   2     1183.05     1185.62      9.80 o 
   7   4   2      145.92      150.86      4.48 o 
   8   4   2        5.65        1.40      3.08 o 
   9   4   2       11.26       13.43      1.12 o 
  -8   5   2       14.78       14.83      1.12 o 
  -7   5   2       57.13       51.50      2.24 o 
  -6   5   2        0.62        1.12      2.80 o 
  -5   5   2       30.81       28.83      1.12 o 
  -4   5   2       19.12       22.95      0.84 o 
  -3   5   2      591.77      617.16      5.88 o 
  -2   5   2       13.24       20.71      0.84 o 
  -1   5   2       47.05       65.49      2.52 o 
   0   5   2      797.00      989.14      6.16 o 
   1   5   2      131.80      148.34      3.08 o 
   2   5   2       61.50       83.41      2.52 o 
   3   5   2       28.44       29.95      1.40 o 
   4   5   2      245.76      257.50      4.20 o 
   5   5   2        1.06        0.84      0.56 o 
   6   5   2      115.87      118.95      3.92 o 
   7   5   2       61.96       60.18      2.52 o 
   8   5   2        4.02        4.48      3.08 o 
   9   5   2        0.61        1.40      3.08 o 
  -8   6   2       60.19       62.70      2.24 o 
  -7   6   2      135.15      132.95      5.32 o 
  -6   6   2      183.01      154.50      5.04 o 
  -5   6   2       44.95       37.23      1.68 o 
  -4   6   2       99.26      108.88      3.64 o 
  -3   6   2        0.99        1.40      2.24 o 
  -2   6   2      670.77      794.61      6.72 o 
  -1   6   2      294.49      478.34      5.04 o 
   0   6   2      112.33      122.31      3.08 o 
   1   6   2      283.83      396.61      4.48 o 
   2   6   2     1052.10     1108.93      7.28 o 
   3   6   2       78.74       73.89      2.80 o 
   4   6   2      108.41      116.44      3.36 o 
   5   6   2      288.21      321.88      5.32 o 
   6   6   2      880.05      920.29      9.24 o 
   7   6   2       71.95       79.77      3.36 o 
   8   6   2      305.90      309.56      7.00 o 
   9   6   2       23.08       24.91      1.12 o 
  -8   7   2        3.51        2.52      4.20 o 
  -7   7   2        2.19        1.68      3.64 o 
  -6   7   2        8.94        2.52      3.64 o 
  -5   7   2        4.63       -0.28      3.08 o 
  -4   7   2       59.70       53.46      2.24 o 
  -3   7   2       66.75       65.77      2.80 o 
  -2   7   2       34.06       40.86      1.40 o 
  -1   7   2        1.18        0.56      2.24 o 
   0   7   2       63.02       82.29      2.80 o 
   1   7   2      180.85      206.00      3.92 o 
   2   7   2      410.95      479.46      5.32 o 
   3   7   2      281.38      297.81      4.76 o 
   4   7   2       92.17       90.41      3.36 o 
   5   7   2        0.17       -1.68      2.52 o 
   6   7   2        6.99        5.04      2.80 o 
   7   7   2        2.00        1.12      3.08 o 
   8   7   2        2.06        2.24      3.64 o 
   9   7   2        0.03       -3.08      3.92 o 
  -7   8   2       44.69       48.14      2.24 o 
  -6   8   2       32.62       33.59      1.40 o 
  -5   8   2       45.70       50.66      2.24 o 
  -4   8   2        8.10       11.76      0.84 o 
  -3   8   2       11.65        5.04      0.84 o 
  -2   8   2      326.57      344.27      5.60 o 
  -1   8   2        1.68        3.08      2.24 o 
   0   8   2      175.58      174.93      3.92 o 
   1   8   2      360.03      432.71      5.60 o 
   2   8   2      223.45      246.86      4.48 o 
   3   8   2      242.52      270.94      4.76 o 
   4   8   2       33.43       38.35      1.68 o 
   5   8   2      149.36      158.14      4.48 o 
   6   8   2       29.84       31.07      1.40 o 
   7   8   2        0.52        1.96      3.36 o 
   8   8   2      166.69      159.54      5.88 o 
   9   8   2       27.82       24.63      1.40 o 
  -7   9   2        2.08        3.36      4.20 o 
  -6   9   2        8.18        9.52      1.12 o 
  -5   9   2       73.72       71.09      3.08 o 
  -4   9   2      110.80      118.67      4.76 o 
  -3   9   2       89.24       79.77      3.64 o 
  -2   9   2       79.91       72.77      3.08 o 
  -1   9   2       38.60       35.83      1.68 o 
   0   9   2        5.28        5.32      0.84 o 
   1   9   2       87.31       89.85      3.36 o 
   2   9   2       11.02       13.71      0.84 o 
   3   9   2       62.98       69.69      2.80 o 
   4   9   2        0.39       -0.28      2.80 o 
   5   9   2        9.74       11.48      0.84 o 
   6   9   2        0.31        3.64      3.08 o 
   7   9   2        6.91        3.08      3.36 o 
   8   9   2        3.59       -1.68      3.92 o 
  -6  10   2        4.92        1.96      4.20 o 
  -5  10   2       11.97       15.11      1.12 o 
  -4  10   2       25.17       25.47      1.12 o 
  -3  10   2      105.28       97.68      4.48 o 
  -2  10   2      265.50      272.61      5.88 o 
  -1  10   2       33.63       34.71      1.68 o 
   0  10   2        7.48        8.12      0.84 o 
   1  10   2       94.68      103.84      4.20 o 
   2  10   2      129.67      129.87      4.48 o 
   3  10   2      544.81      598.97      7.84 o 
   4  10   2       68.12       71.65      3.08 o 
   5  10   2      237.49      248.54      6.16 o 
   6  10   2       75.43       82.29      3.08 o 
   7  10   2        1.42        2.24      3.64 o 
   8  10   2        6.65        0.00      4.20 o 
  -5  11   2        1.99        0.84      1.12 o 
  -4  11   2        1.37       -0.28      3.92 o 
  -3  11   2        8.01        7.84      1.12 o 
  -2  11   2       17.75       15.39      1.12 o 
  -1  11   2       45.97       43.10      1.40 o 
   0  11   2        6.46        5.32      1.12 o 
   1  11   2        2.24        1.40      3.08 o 
   2  11   2       83.49       90.69      3.92 o 
   3  11   2        1.89       -3.64      3.64 o 
   4  11   2        1.54       -3.64      3.64 o 
   5  11   2        8.88        4.20      3.64 o 
   6  11   2       31.86       29.95      1.40 o 
   7  11   2       22.72       20.43      1.12 o 
  -4  12   2        2.98        2.52      1.12 o 
  -3  12   2       27.33       30.23      1.40 o 
  -2  12   2       17.81       19.03      1.12 o 
  -1  12   2       59.66       71.09      2.52 o 
   0  12   2        0.01       -0.56      3.64 o 
   1  12   2        0.85       -3.92      3.92 o 
   2  12   2        2.02        0.56      3.64 o 
   3  12   2        2.99        4.48      3.64 o 
   4  12   2        0.00       -0.84      3.92 o 
   5  12   2       90.52       83.13      3.64 o 
   6  12   2        0.25       -1.40      3.92 o 
  -3  13   2        3.41        0.00      4.48 o 
  -2  13   2       11.66       12.60      1.40 o 
  -1  13   2       20.00        8.12      4.48 o 
   0  13   2        0.70        4.48      3.92 o 
   1  13   2        2.14       -0.84      3.92 o 
   2  13   2        0.27        1.12      1.12 o 
   3  13   2        0.03       -2.52      3.92 o 
   4  13   2        7.67        5.88      1.12 o 
   5  13   2       13.10       10.36      1.40 o 
  -1  14   2      229.33      223.07      7.28 o 
   0  14   2        0.06        3.92      4.48 o 
   1  14   2       57.38       55.42      2.24 o 
   2  14   2       31.34       27.15      1.40 o 
   3  14   2       10.91       10.64      1.40 o 
   4  14   2        1.76        2.24      4.48 o 
  -3 -13   3        0.58        4.48      4.20 o 
  -2 -13   3       14.74        7.28      4.76 o 
  -1 -13   3       10.81        0.84      4.76 o 
   0 -13   3       17.16       16.51      1.40 o 
   1 -13   3        8.47        6.72      1.40 o 
  -5 -12   3        0.02        3.64      4.20 o 
  -4 -12   3       46.86       47.86      1.96 o 
  -3 -12   3        3.12        6.44      3.92 o 
  -2 -12   3        4.77        4.76      3.92 o 
  -1 -12   3       32.71       32.75      1.40 o 
   0 -12   3        3.22       -3.36      4.20 o 
   1 -12   3        3.80        2.80      4.20 o 
   2 -12   3        0.13        0.56      4.20 o 
   3 -12   3       27.10       23.51      1.40 o 
  -6 -11   3        0.00       -4.20      4.20 o 
  -5 -11   3        1.82       -1.12      3.92 o 
  -4 -11   3       19.35       19.03      1.12 o 
  -3 -11   3        2.42        2.52      3.92 o 
  -2 -11   3       22.88       22.39      1.12 o 
  -1 -11   3       54.65       56.26      2.24 o 
   0 -11   3        0.14        5.60      3.36 o 
   1 -11   3       68.12       64.93      2.24 o 
   2 -11   3        1.78        3.08      1.12 o 
   3 -11   3       14.00       12.32      1.12 o 
   4 -11   3        2.80       -4.48      4.48 o 
  -7 -10   3        0.15       -0.84      3.92 o 
  -6 -10   3        0.06       -1.40      3.64 o 
  -5 -10   3       25.32       25.75      1.12 o 
  -4 -10   3      101.38      102.72      4.20 o 
  -3 -10   3       51.76       48.70      1.96 o 
  -2 -10   3       47.59       44.22      2.24 o 
  -1 -10   3        0.00       -0.56      3.36 o 
   0 -10   3        1.27        4.20      0.84 o 
   1 -10   3        2.76        3.36      3.36 o 
   2 -10   3       65.02       74.73      3.08 o 
   3 -10   3      261.52      266.18      6.44 o 
   4 -10   3       24.53       18.19      1.12 o 
   5 -10   3        3.10        1.96      4.20 o 
  -7  -9   3       10.43        7.28      1.12 o 
  -6  -9   3        0.36       -0.56      3.36 o 
  -5  -9   3        9.43        8.68      1.12 o 
  -4  -9   3        0.55        2.80      3.08 o 
  -3  -9   3       19.88       19.87      0.84 o 
  -2  -9   3       80.32       83.69      3.64 o 
  -1  -9   3       37.06       42.26      1.40 o 
   0  -9   3       17.72       17.35      0.84 o 
   1  -9   3       66.48       67.17      3.08 o 
   2  -9   3      155.68      144.14      5.04 o 
   3  -9   3       14.38       13.71      1.12 o 
   4  -9   3        8.20        5.88      3.64 o 
   5  -9   3        0.11        1.40      3.64 o 
   6  -9   3        1.20        0.28      4.20 o 
  -8  -8   3        0.68       -3.64      3.64 o 
  -7  -8   3        5.77        5.32      1.12 o 
  -6  -8   3        0.19       -0.28      3.08 o 
  -5  -8   3        4.54        5.60      0.84 o 
  -4  -8   3      190.26      200.40      5.04 o 
  -3  -8   3       35.33       39.74      1.68 o 
  -2  -8   3      512.30      521.16      6.72 o 
  -1  -8   3        0.74        4.48      2.52 o 
   0  -8   3      387.43      389.05      6.16 o 
   1  -8   3      303.91      327.19      5.60 o 
   2  -8   3        1.23        0.28      2.80 o 
   3  -8   3       81.44       89.85      2.24 o 
   4  -8   3      260.85      258.90      6.16 o 
   5  -8   3      217.53      209.08      5.88 o 
   6  -8   3        2.07        3.36      3.64 o 
   7  -8   3       28.37       32.19      1.40 o 
  -7  -7   3        4.49        5.88      3.36 o 
  -6  -7   3        2.72        2.80      3.08 o 
  -5  -7   3        6.09        4.76      3.08 o 
  -4  -7   3       16.12       15.39      0.84 o 
  -3  -7   3        6.88        8.96      0.84 o 
  -2  -7   3        2.73        3.08      0.84 o 
  -1  -7   3       17.10       17.63      0.84 o 
   0  -7   3        4.78        5.32      0.84 o 
   1  -7   3        5.84        7.00      0.84 o 
   2  -7   3      219.87      218.88      4.76 o 
   3  -7   3        0.49       -0.56      2.80 o 
   4  -7   3       39.23       36.95      1.40 o 
   5  -7   3        9.02       10.92      1.12 o 
   6  -7   3        2.40       -1.12      3.64 o 
   7  -7   3        1.07        0.00      3.92 o 
  -9  -6   3        0.06        5.04      3.64 o 
  -8  -6   3       29.14       29.67      1.40 o 
  -7  -6   3       30.97       31.35      1.40 o 
  -6  -6   3        5.62        6.16      0.84 o 
  -5  -6   3      275.46      289.41      5.32 o 
  -4  -6   3      235.50      259.74      5.04 o 
  -3  -6   3      459.94      505.21      6.16 o 
  -2  -6   3      190.50      296.97      4.76 o 
  -1  -6   3      361.53      453.71      5.32 o 
   0  -6   3      327.44      324.12      4.76 o 
   1  -6   3       55.62       66.05      2.80 o 
   2  -6   3      213.96      202.92      4.20 o 
   3  -6   3     1156.43     1114.81      9.24 o 
   4  -6   3      442.37      427.96      6.44 o 
   5  -6   3       53.65       55.98      2.52 o 
   6  -6   3      162.86      172.69      5.32 o 
   7  -6   3       71.43       76.69      3.08 o 
   8  -6   3        0.10        0.28      1.12 o 
  -9  -5   3        6.36        6.44      1.12 o 
  -8  -5   3       25.04       25.19      1.12 o 
  -7  -5   3       17.94       19.31      0.84 o 
  -6  -5   3       34.66       30.23      1.40 o 
  -5  -5   3        7.23        5.60      0.84 o 
  -4  -5   3       48.64       45.34      1.96 o 
  -3  -5   3      460.39      469.10      5.60 o 
  -2  -5   3       55.81       69.97      2.52 o 
  -1  -5   3      278.08      317.96      4.20 o 
   0  -5   3       27.17       33.31      1.40 o 
   1  -5   3       36.17       38.35      1.68 o 
   2  -5   3        5.69        6.44      0.56 o 
   3  -5   3       21.22       21.83      0.84 o 
   4  -5   3       45.86       41.70      1.68 o 
   5  -5   3        0.50        1.68      2.80 o 
   6  -5   3       19.24       20.43      1.12 o 
   7  -5   3       20.75       21.27      1.12 o 
   8  -5   3       26.16       25.75      1.12 o 
  -9  -4   3       56.40       58.78      1.96 o 
  -8  -4   3       43.36       39.74      1.40 o 
  -7  -4   3       16.50       20.99      1.12 o 
  -6  -4   3       69.67       69.97      2.80 o 
  -5  -4   3       13.66       14.83      0.84 o 
  -4  -4   3       27.58       24.91      1.12 o 
  -3  -4   3      327.71      357.42      4.76 o 
  -2  -4   3     3573.07     4063.47     38.07 o 
  -1  -4   3     1257.20     1588.95      8.12 o 
   0  -4   3      158.38      207.68      3.36 o 
   1  -4   3        5.13        1.40      2.24 o 
   2  -4   3      698.47      800.77      6.44 o 
   3  -4   3      676.05      647.67      6.44 o 
   4  -4   3     1162.29     1169.11      8.96 o 
   5  -4   3      374.46      355.74      5.88 o 
   6  -4   3     1206.76     1185.90     11.20 o 
   7  -4   3      167.89      169.05      5.60 o 
   8  -4   3      143.40      159.82      5.60 o 
  -9  -3   3        3.01        4.20      3.36 o 
  -8  -3   3        5.24        5.88      0.84 o 
  -7  -3   3        5.20        3.64      0.84 o 
  -6  -3   3      149.18      145.82      4.20 o 
  -5  -3   3       15.89       17.35      0.56 o 
  -4  -3   3      204.00      193.69      3.92 o 
  -3  -3   3      111.42      108.04      2.80 o 
  -2  -3   3        0.96       -1.40      1.96 o 
  -1  -3   3      242.82      283.81      3.36 o 
   0  -3   3       36.84       38.63      1.68 o 
   1  -3   3      142.83      156.46      3.08 o 
   2  -3   3       16.53       15.95      0.84 o 
   3  -3   3        7.54        5.32      0.56 o 
   4  -3   3        0.81        3.08      2.24 o 
   5  -3   3        1.53        3.08      2.52 o 
   6  -3   3        1.98        1.12      2.80 o 
   7  -3   3       11.33       10.92      1.12 o 
   8  -3   3        0.01       -3.08      3.36 o 
   9  -3   3       15.80       17.07      1.12 o 
  -9  -2   3       89.23       85.93      3.36 o 
  -8  -2   3       17.14       17.35      0.84 o 
  -7  -2   3       24.59       24.35      1.12 o 
  -6  -2   3       75.19       73.61      3.08 o 
  -5  -2   3      123.21      120.63      3.36 o 
  -4  -2   3      673.99      622.48      5.88 o 
  -3  -2   3      335.09      321.04      4.20 o 
  -2  -2   3      665.97      665.30      4.76 o 
  -1  -2   3        0.00        2.24      1.40 o 
   0  -2   3      953.36      970.67      5.32 o 
   1  -2   3       66.88       87.61      2.24 o 
   2  -2   3      193.75      221.11      3.36 o 
   3  -2   3      184.63      178.57      3.36 o 
   4  -2   3      401.09      436.35      5.32 o 
   5  -2   3     1150.28     1069.47      8.68 o 
   6  -2   3      834.54      818.12      8.68 o 
   7  -2   3       14.29       16.23      0.84 o 
   8  -2   3      390.10      401.93      7.84 o 
   9  -2   3       15.82       15.95      1.12 o 
  -9  -1   3        0.01        2.24      3.08 o 
  -8  -1   3        4.87        5.60      0.84 o 
  -7  -1   3       21.25       20.99      0.84 o 
  -6  -1   3       12.85       13.99      0.84 o 
  -5  -1   3      231.21      200.96      4.20 o 
  -4  -1   3       34.84       28.27      1.40 o 
  -3  -1   3      271.93      236.79      3.64 o 
  -2  -1   3       14.11       14.27      0.56 o 
  -1  -1   3      106.45      106.92      2.24 o 
   0  -1   3       65.86       68.29      1.96 o 
   1  -1   3        1.74        0.84      0.56 o 
   2  -1   3       70.24       71.65      2.24 o 
   3  -1   3       13.25       21.55      0.84 o 
   4  -1   3        1.30        1.40      1.96 o 
   5  -1   3       99.23       96.28      3.36 o 
   6  -1   3      188.20      184.45      4.48 o 
   7  -1   3       11.83        5.88      3.08 o 
   8  -1   3        1.37        4.76      3.08 o 
   9  -1   3       11.14        5.60      3.92 o 
  -9   0   3        0.25        0.42      2.37 o 
  -8   0   3        2.07        0.69      2.10 o 
  -7   0   3        1.22       -1.87      1.87 o 
  -6   0   3        2.56        0.50      1.26 o 
  -5   0   3        4.61        5.46      0.40 o 
  -4   0   3       51.57       50.16      3.64 o 
  -3   0   3      265.39      235.02      6.72 o 
  -2   0   3     7841.04     7085.73    169.33 o 
  -1   0   3      523.00      502.24     13.71 o 
   0   0   3      340.15      343.75      3.64 o 
   1   0   3      692.85      557.02     18.19 o 
   2   0   3     2473.75     2402.57    124.41 o 
   3   0   3      518.46      411.71     12.46 o 
   4   0   3       49.74       48.91      1.82 o 
   5   0   3      374.76      355.87     20.99 o 
   6   0   3       31.62       31.02      1.82 o 
   7   0   3       48.21       45.35      3.64 o 
   8   0   3       74.33       67.58      2.80 o 
   9   0   3        9.76        8.87      0.79 o 
  -9   1   3        2.67        1.40      1.12 o 
  -8   1   3       63.62       71.65      2.80 o 
  -7   1   3        0.90       -2.52      2.80 o 
  -6   1   3        5.36        3.08      2.52 o 
  -5   1   3        2.58        2.80      0.56 o 
  -4   1   3       44.63       44.50      1.68 o 
  -3   1   3      371.77      354.90      4.20 o 
  -2   1   3       21.73       22.67      0.84 o 
  -1   1   3      116.79      120.63      2.24 o 
   0   1   3        2.75        3.08      0.56 o 
   1   1   3       10.73        8.68      0.56 o 
   2   1   3      268.03      230.91      2.80 o 
   3   1   3      248.91      226.99      3.36 o 
   4   1   3       54.62       48.98      2.24 o 
   5   1   3       57.96       47.30      2.24 o 
   6   1   3       15.22       14.83      0.84 o 
   7   1   3       44.63       41.14      1.68 o 
   8   1   3       28.55       26.03      1.12 o 
   9   1   3        1.10       -2.24      3.36 o 
  -9   2   3       21.84       20.43      1.12 o 
  -8   2   3        1.31       -1.68      3.36 o 
  -7   2   3        1.05        1.40      2.80 o 
  -6   2   3       29.55       31.63      1.12 o 
  -5   2   3      299.51      303.96      4.76 o 
  -4   2   3      134.71      122.03      3.08 o 
  -3   2   3      302.97      320.20      3.92 o 
  -2   2   3        0.15        1.12      1.68 o 
  -1   2   3     3631.52     4317.62     28.55 o 
   0   2   3       96.85      119.79      2.24 o 
   1   2   3       29.03       33.31      1.12 o 
   2   2   3       45.80       34.43      1.40 o 
   3   2   3        5.27        2.80      1.96 o 
   4   2   3      512.55      455.94      5.04 o 
   5   2   3      943.55      830.16      7.28 o 
   6   2   3        7.49        6.72      0.56 o 
   7   2   3       49.98       50.66      2.24 o 
   8   2   3       53.42       49.82      2.24 o 
   9   2   3       21.64       22.67      1.12 o 
  -9   3   3        2.96        3.36      3.92 o 
  -8   3   3       21.19       22.11      1.12 o 
  -7   3   3       33.38       33.59      1.40 o 
  -6   3   3        4.46        4.76      0.84 o 
  -5   3   3      126.37      115.60      3.64 o 
  -4   3   3        1.60       -1.96      1.96 o 
  -3   3   3       77.82       76.97      2.80 o 
  -2   3   3      103.45      114.20      2.52 o 
  -1   3   3        4.13        6.16      0.56 o 
   0   3   3      518.32      567.34      3.92 o 
   1   3   3      158.23      189.49      2.52 o 
   2   3   3       10.16        9.52      0.56 o 
   3   3   3       35.18       46.74      1.68 o 
   4   3   3       24.22       18.47      0.84 o 
   5   3   3       71.20       69.41      2.80 o 
   6   3   3        2.74        1.12      2.52 o 
   7   3   3        1.41        0.56      2.80 o 
   8   3   3       20.52       19.87      1.12 o 
   9   3   3        1.89        3.08      3.36 o 
  -9   4   3       63.98       62.14      2.52 o 
  -8   4   3        1.50       -0.84      3.64 o 
  -7   4   3      102.77      110.28      4.20 o 
  -6   4   3        9.66        6.72      0.84 o 
  -5   4   3       52.43       59.90      2.52 o 
  -4   4   3      361.42      381.77      5.04 o 
  -3   4   3      395.94      474.98      5.04 o 
  -2   4   3      832.91     1059.11      6.72 o 
  -1   4   3      278.32      406.96      3.92 o 
   0   4   3      181.76      171.57      2.80 o 
   1   4   3      351.55      477.50      4.20 o 
   2   4   3      390.54      424.04      4.20 o 
   3   4   3      165.85      146.94      3.36 o 
   4   4   3        1.51        2.80      1.96 o 
   5   4   3      281.40      276.81      4.76 o 
   6   4   3       26.20       28.55      1.12 o 
   7   4   3      194.69      184.17      5.04 o 
   8   4   3       42.07       50.38      2.24 o 
   9   4   3       42.90       42.26      1.68 o 
  -8   5   3        3.04        3.92      1.12 o 
  -7   5   3       22.66       20.71      1.12 o 
  -6   5   3        4.83        1.68      3.08 o 
  -5   5   3      126.55      120.63      3.92 o 
  -4   5   3      196.26      193.41      4.20 o 
  -3   5   3      222.99      216.08      3.92 o 
  -2   5   3      138.02      153.94      3.36 o 
  -1   5   3      298.30      374.50      4.20 o 
   0   5   3       19.90       16.23      0.84 o 
   1   5   3      238.83      269.54      3.64 o 
   2   5   3      442.27      580.50      5.32 o 
   3   5   3       37.93       35.55      1.68 o 
   4   5   3       36.07       35.55      1.68 o 
   5   5   3        4.84        4.48      0.56 o 
   6   5   3        4.18        4.48      2.52 o 
   7   5   3       59.34       60.46      2.52 o 
   8   5   3        3.80        0.28      3.36 o 
   9   5   3        0.45        4.76      3.64 o 
  -8   6   3       21.16       20.43      1.12 o 
  -7   6   3       58.89       53.46      1.96 o 
  -6   6   3      164.70      135.47      4.76 o 
  -5   6   3       80.95       76.69      3.08 o 
  -4   6   3       53.08       38.07      1.68 o 
  -3   6   3      181.84      192.57      4.20 o 
  -2   6   3        0.02       -2.24      2.24 o 
  -1   6   3     1238.61     1584.75      8.68 o 
   0   6   3     1288.49     1640.73      8.68 o 
   1   6   3     2436.20     2971.62     11.48 o 
   2   6   3       11.07       15.67      0.56 o 
   3   6   3      979.21     1074.79      7.56 o 
   4   6   3        3.49       -1.68      2.24 o 
   5   6   3      418.42      422.36      5.88 o 
   6   6   3      100.61      108.60      3.92 o 
   7   6   3       40.68       42.54      1.40 o 
   8   6   3      148.38      146.38      5.32 o 
   9   6   3       49.22       45.90      2.24 o 
  -8   7   3       34.88       36.39      1.68 o 
  -7   7   3        4.91        5.60      1.12 o 
  -6   7   3       42.54       38.91      1.96 o 
  -5   7   3      292.16      270.66      5.60 o 
  -4   7   3       37.60       38.07      1.40 o 
  -3   7   3       18.39       15.39      0.84 o 
  -2   7   3        2.89        4.20      2.24 o 
  -1   7   3      145.62      158.70      3.64 o 
   0   7   3       62.43       76.41      3.08 o 
   1   7   3      289.75      338.39      4.48 o 
   2   7   3       71.49       88.17      3.08 o 
   3   7   3       18.59       15.67      0.84 o 
   4   7   3       64.52       66.61      2.80 o 
   5   7   3        4.97        4.76      0.84 o 
   6   7   3       25.07       28.83      1.12 o 
   7   7   3        2.59        0.84      3.08 o 
   8   7   3       24.80       25.75      1.40 o 
   9   7   3        7.29        6.44      1.12 o 
  -7   8   3       22.75       23.51      1.12 o 
  -6   8   3       38.70       34.15      1.40 o 
  -5   8   3      398.99      367.50      7.00 o 
  -4   8   3      829.17      733.60      8.68 o 
  -3   8   3      113.67      125.95      4.20 o 
  -2   8   3        0.61        2.80      2.80 o 
  -1   8   3      113.36      111.68      3.64 o 
   0   8   3      165.17      190.89      3.92 o 
   1   8   3      282.24      394.65      5.32 o 
   2   8   3        5.09        7.28      0.84 o 
   3   8   3      257.87      316.28      5.32 o 
   4   8   3       76.80       85.37      3.08 o 
   5   8   3       98.13      118.11      4.20 o 
   6   8   3       88.39       94.32      3.92 o 
   7   8   3      127.56      129.31      5.04 o 
   8   8   3      201.70      198.72      6.44 o 
   9   8   3        1.23        2.80      3.92 o 
  -7   9   3       37.89       41.42      1.68 o 
  -6   9   3       14.55       14.27      1.12 o 
  -5   9   3       20.53       24.63      1.12 o 
  -4   9   3      183.23      179.41      5.32 o 
  -3   9   3      253.20      228.95      5.60 o 
  -2   9   3       54.49       64.66      2.52 o 
  -1   9   3        0.42        3.36      2.52 o 
   0   9   3        0.05       -0.84      2.80 o 
   1   9   3       73.58       80.61      3.64 o 
   2   9   3       51.39       50.66      1.96 o 
   3   9   3        0.59        3.08      2.80 o 
   4   9   3      182.90      195.36      5.04 o 
   5   9   3       67.92       68.29      3.08 o 
   6   9   3        0.16        2.80      3.08 o 
   7   9   3        2.34        2.80      3.36 o 
   8   9   3       11.13       10.64      1.12 o 
  -6  10   3       56.17       54.86      2.24 o 
  -5  10   3       13.28        6.44      3.92 o 
  -4  10   3        5.03        5.04      3.64 o 
  -3  10   3      157.48      164.02      5.04 o 
  -2  10   3       65.53       56.26      2.52 o 
  -1  10   3      200.71      201.80      5.04 o 
   0  10   3      145.83      140.79      4.48 o 
   1  10   3      426.89      450.35      6.72 o 
   2  10   3        4.60        1.68      2.80 o 
   3  10   3        0.37       -2.52      3.08 o 
   4  10   3       58.86       67.17      2.24 o 
   5  10   3      169.87      168.50      5.32 o 
   6  10   3       21.53       26.59      1.12 o 
   7  10   3        0.11       -3.64      3.64 o 
   8  10   3       29.48       32.47      1.40 o 
  -5  11   3        5.00        3.08      4.48 o 
  -4  11   3        1.33        5.88      3.64 o 
  -3  11   3       41.82       34.71      1.68 o 
  -2  11   3       36.60       37.23      1.40 o 
  -1  11   3        7.52        2.80      3.36 o 
   0  11   3       12.76        9.80      1.12 o 
   1  11   3        2.41        4.20      3.08 o 
   2  11   3       26.44       26.87      1.12 o 
   3  11   3        1.06        4.20      3.08 o 
   4  11   3       44.33       41.42      1.68 o 
   6  11   3       44.32       44.50      1.96 o 
   7  11   3       10.50        7.00      4.20 o 
  -4  12   3       48.74       45.06      1.68 o 
  -3  12   3        9.03        5.60      4.48 o 
  -2  12   3       41.05       34.15      1.40 o 
  -1  12   3      217.91      214.68      6.16 o 
   0  12   3       90.69       97.68      3.92 o 
   1  12   3       26.97       25.47      1.40 o 
   2  12   3       12.35       14.27      1.12 o 
   3  12   3       23.79       23.51      1.12 o 
   4  12   3       23.38       22.39      1.12 o 
   5  12   3       18.08       16.51      1.12 o 
   6  12   3       34.07       32.75      1.40 o 
  -3  13   3        9.01        9.24      1.40 o 
  -2  13   3        8.76        5.04      4.48 o 
  -1  13   3       50.66       48.14      1.96 o 
   0  13   3       57.03       53.74      1.96 o 
   1  13   3        8.78        6.72      3.92 o 
   2  13   3        0.29       -4.20      4.20 o 
   3  13   3        0.63       -2.80      4.20 o 
   4  13   3        5.88        6.72      1.12 o 
   5  13   3        3.91        5.60      4.20 o 
  -2  14   3       88.46       74.45      3.08 o 
  -1  14   3        2.13        0.28      4.48 o 
   0  14   3       19.07       17.63      1.40 o 
   1  14   3      137.47      131.55      5.60 o 
   2  14   3        0.44        4.48      4.20 o 
   3  14   3        7.28        3.64      4.48 o 
   4  14   3       14.45       12.88      1.40 o 
  -4 -12   4        1.94       -4.20      4.20 o 
  -3 -12   4        5.35        5.32      1.12 o 
  -2 -12   4       29.52       31.35      1.68 o 
  -1 -12   4      128.25      133.23      5.32 o 
   0 -12   4      123.25      111.12      5.32 o 
   1 -12   4       22.55       26.59      1.40 o 
   2 -12   4      180.63      167.66      6.44 o 
  -6 -11   4       14.69       15.67      1.40 o 
  -5 -11   4        2.67        6.72      3.92 o 
  -4 -11   4        9.00       -1.12      4.20 o 
  -3 -11   4       16.94       15.11      1.12 o 
  -2 -11   4        0.17        0.84      3.64 o 
  -1 -11   4       41.36       42.54      1.96 o 
   0 -11   4       15.13       12.32      1.12 o 
   1 -11   4        2.90       -3.92      3.92 o 
   2 -11   4        3.71       -1.12      3.92 o 
   3 -11   4        1.28       -4.20      4.20 o 
  -6 -10   4        1.75       -2.24      3.92 o 
  -5 -10   4       23.94       22.39      1.12 o 
  -4 -10   4        0.23       -0.84      3.64 o 
  -3 -10   4       38.73       38.35      1.40 o 
  -2 -10   4      125.32      137.15      5.32 o 
  -1 -10   4        0.02       -1.96      3.36 o 
   0 -10   4        9.78        9.24      1.12 o 
   1 -10   4      270.69      285.77      6.72 o 
   2 -10   4       20.35       18.47      1.12 o 
   3 -10   4       35.49       42.26      1.68 o 
   4 -10   4        3.89        3.92      1.12 o 
   5 -10   4        4.81        3.92      1.40 o 
  -7  -9   4        1.24        1.68      3.92 o 
  -6  -9   4        0.82        0.00      3.36 o 
  -4  -9   4        5.28        2.24      3.36 o 
  -3  -9   4       20.17       21.27      1.12 o 
  -2  -9   4        0.03       -2.52      3.08 o 
  -1  -9   4       54.62       52.06      1.96 o 
   0  -9   4       37.42       39.74      1.40 o 
   1  -9   4       42.31       36.67      2.24 o 
   2  -9   4       56.54       57.94      3.08 o 
   3  -9   4       32.08       34.99      1.96 o 
   4  -9   4        1.55       -1.96      3.64 o 
   5  -9   4       32.61       30.51      1.12 o 
  -8  -8   4       10.81        6.16      4.20 o 
  -7  -8   4        0.30       -3.64      3.64 o 
  -6  -8   4       11.71       12.04      1.12 o 
  -5  -8   4        3.93        5.60      0.84 o 
  -4  -8   4        1.02       -0.84      2.80 o 
  -3  -8   4       12.05        8.96      0.84 o 
  -2  -8   4       20.30       18.47      0.84 o 
  -1  -8   4      215.35      208.24      4.76 o 
   0  -8   4      297.07      368.90      6.16 o 
   1  -8   4       48.57       53.74      1.96 o 
   2  -8   4      297.03      273.73      5.88 o 
   3  -8   4       72.54       80.33      3.36 o 
   4  -8   4       50.71       47.02      1.96 o 
   5  -8   4      277.97      268.42      6.72 o 
   6  -8   4       33.90       27.71      1.12 o 
  -8  -7   4        0.09        5.32      3.36 o 
  -7  -7   4        0.13        4.76      3.08 o 
  -6  -7   4        6.40        5.88      3.08 o 
  -5  -7   4       27.41       24.91      1.40 o 
  -4  -7   4       14.91       12.04      0.84 o 
  -3  -7   4        0.09       -2.52      2.52 o 
  -2  -7   4        0.99        1.12      2.52 o 
  -1  -7   4       61.57       65.77      2.80 o 
   0  -7   4      117.40      122.03      3.92 o 
   1  -7   4        0.20        3.08      2.52 o 
   2  -7   4       55.90       55.70      2.52 o 
   3  -7   4        0.68        3.08      2.80 o 
   4  -7   4       13.25       15.95      0.84 o 
   5  -7   4        2.41        0.84      3.64 o 
   6  -7   4       26.50       27.71      1.12 o 
   7  -7   4       15.68       14.27      1.12 o 
  -8  -6   4        6.07        6.16      3.64 o 
  -7  -6   4        2.73       -1.40      3.36 o 
  -6  -6   4       10.95        9.80      0.84 o 
  -5  -6   4       12.03       10.36      0.84 o 
  -4  -6   4       86.90       94.04      3.64 o 
  -3  -6   4        0.27        0.28      0.56 o 
  -2  -6   4      636.38      723.80      7.00 o 
  -1  -6   4       17.36       26.87      1.12 o 
   0  -6   4        0.10        1.40      2.24 o 
   1  -6   4       61.04       46.74      2.24 o 
   2  -6   4      390.87      401.09      5.88 o 
   3  -6   4        2.96        4.76      0.84 o 
   4  -6   4      263.20      287.73      5.60 o 
   5  -6   4       57.93       50.66      2.80 o 
   6  -6   4        0.30       -3.36      3.36 o 
   7  -6   4      158.01      160.66      6.16 o 
  -9  -5   4       14.23        7.28      4.20 o 
  -8  -5   4        9.12       11.20      1.12 o 
  -7  -5   4        4.95        5.88      0.84 o 
  -6  -5   4       54.64       55.98      2.24 o 
  -5  -5   4       17.21       18.19      0.84 o 
  -4  -5   4      111.31      116.99      3.64 o 
  -3  -5   4      295.86      324.95      4.76 o 
  -2  -5   4       16.61       18.75      0.84 o 
  -1  -5   4      121.10      130.99      3.36 o 
   0  -5   4       29.15       28.27      1.12 o 
   1  -5   4       10.77       11.76      0.56 o 
   2  -5   4        2.36        2.52      2.24 o 
   3  -5   4        4.87        5.04      0.84 o 
   4  -5   4        0.70        2.52      2.80 o 
   5  -5   4       19.08       17.91      0.84 o 
   6  -5   4        9.78       10.92      1.12 o 
   7  -5   4       18.95       21.55      1.12 o 
   8  -5   4        9.32        9.24      1.12 o 
  -9  -4   4       72.15       73.05      3.08 o 
  -8  -4   4       15.35       13.71      1.12 o 
  -7  -4   4      150.98      134.35      5.04 o 
  -6  -4   4      172.11      165.42      4.48 o 
  -5  -4   4        7.65        3.64      2.52 o 
  -4  -4   4       20.55       20.99      0.84 o 
  -3  -4   4      492.82      480.85      5.32 o 
  -2  -4   4        7.71        3.92      0.56 o 
  -1  -4   4     3492.42     4137.37     39.18 o 
   0  -4   4      665.00      823.44      6.44 o 
   1  -4   4      683.83      872.70      6.72 o 
   2  -4   4      170.52      164.02      3.64 o 
   3  -4   4       61.93       78.09      3.08 o 
   4  -4   4      371.28      357.42      5.60 o 
   5  -4   4      666.93      663.06      7.84 o 
   6  -4   4       13.77       13.71      0.84 o 
   7  -4   4       24.08       22.11      1.12 o 
   8  -4   4        3.39        1.68      3.92 o 
  -9  -3   4       30.80       33.87      1.68 o 
  -8  -3   4        0.40        2.80      2.80 o 
  -7  -3   4        0.67        0.56      0.84 o 
  -6  -3   4        0.18        0.84      2.52 o 
  -5  -3   4       51.21       47.02      1.68 o 
  -4  -3   4       43.44       40.02      1.68 o 
  -3  -3   4       97.06       87.33      2.80 o 
  -2  -3   4        0.13       -2.24      2.24 o 
  -1  -3   4        8.00       16.51      0.84 o 
   0  -3   4      195.36      223.63      3.36 o 
   1  -3   4        0.16        1.96      2.24 o 
   2  -3   4        0.02        3.36      1.96 o 
   3  -3   4       27.75       29.11      1.12 o 
   4  -3   4       53.36       54.02      2.24 o 
   5  -3   4       11.60       12.04      0.84 o 
   6  -3   4        0.00        0.84      2.80 o 
   7  -3   4        2.40        4.20      3.08 o 
   8  -3   4       19.03       19.31      1.12 o 
   9  -3   4        6.70        8.68      1.12 o 
  -9  -2   4       44.65       44.50      1.96 o 
  -8  -2   4       19.62       21.83      1.12 o 
  -7  -2   4      132.93      132.67      4.48 o 
  -6  -2   4      227.82      205.72      4.76 o 
  -5  -2   4      154.06      150.02      3.92 o 
  -4  -2   4     1848.32     1752.96      9.80 o 
  -3  -2   4        6.47        7.84      0.56 o 
  -2  -2   4        2.68        3.36      1.96 o 
  -1  -2   4      541.36      571.26      4.48 o 
   0  -2   4     2194.79     2349.69      8.68 o 
   1  -2   4    10635.79    11443.39     57.10 o 
   2  -2   4      123.30      134.07      3.08 o 
   3  -2   4      786.21      891.74      6.72 o 
   4  -2   4       98.46       88.73      3.08 o 
   5  -2   4       23.65       20.71      0.84 o 
   6  -2   4       87.36       94.60      3.92 o 
   7  -2   4      580.15      625.84      8.68 o 
   8  -2   4      271.15      259.46      7.00 o 
   9  -2   4        0.20        0.84      3.64 o 
  -9  -1   4        2.27        2.80      3.64 o 
  -8  -1   4        4.17        5.04      3.08 o 
  -7  -1   4       18.22       19.31      0.84 o 
  -6  -1   4       10.22        8.96      0.84 o 
  -5  -1   4       99.75       83.69      3.08 o 
  -4  -1   4      430.44      405.56      4.76 o 
  -3  -1   4      331.39      296.97      4.20 o 
  -2  -1   4      667.74      640.67      5.04 o 
  -1  -1   4        9.28        8.68      0.56 o 
   0  -1   4       12.25       10.92      0.56 o 
   1  -1   4        1.49       -1.12      1.68 o 
   2  -1   4       25.38       23.79      1.12 o 
   3  -1   4        4.09        6.16      0.56 o 
   4  -1   4       10.89       10.92      0.56 o 
   5  -1   4        0.04        0.00      2.24 o 
   6  -1   4      119.43      106.08      3.92 o 
   7  -1   4       41.72       43.66      1.96 o 
   8  -1   4        1.39        1.12      3.36 o 
   9  -1   4        6.10        4.76      3.92 o 
  -9   0   4       42.39       44.84      1.34 o 
  -8   0   4       38.73       39.00      3.22 o 
  -7   0   4       75.33       72.57      2.27 o 
  -6   0   4      139.39      124.65      5.46 o 
  -5   0   4      232.51      220.16     12.60 o 
  -4   0   4     1178.43     1076.45     65.77 o 
  -3   0   4       40.64       45.99      3.64 o 
  -2   0   4     1001.14     1022.30     11.48 o 
  -1   0   4     3740.94     3445.78     47.16 o 
   0   0   4     1681.00     1459.60     55.84 o 
   1   0   4      309.87      249.08      6.30 o 
   2   0   4      662.02      564.94     23.79 o 
   3   0   4      150.61      187.53      5.60 o 
   4   0   4       61.86       46.68      1.55 o 
   5   0   4      455.77      426.49     24.21 o 
   6   0   4        7.12        5.36      0.98 o 
   7   0   4      119.25      111.00      4.20 o 
   8   0   4      306.39      326.44     20.85 o 
   9   0   4      104.61      112.24      5.60 o 
  -9   1   4        2.45        3.92      3.64 o 
  -8   1   4       53.51       59.62      2.24 o 
  -7   1   4        5.87        4.20      2.80 o 
  -6   1   4        0.36       -1.96      2.24 o 
  -5   1   4      133.74      128.19      3.64 o 
  -4   1   4       17.85       20.43      0.84 o 
  -3   1   4       14.50       11.48      0.56 o 
  -2   1   4        3.70        3.92      0.56 o 
  -1   1   4       58.82       47.30      1.96 o 
   0   1   4      500.51      484.77      3.64 o 
   1   1   4      356.84      338.95      3.36 o 
   2   1   4       88.42       73.61      2.24 o 
   3   1   4      137.31      133.23      3.08 o 
   4   1   4       42.65       40.30      1.68 o 
   5   1   4       92.30       86.77      3.08 o 
   6   1   4        5.87        4.48      0.56 o 
   7   1   4        5.45        0.84      2.80 o 
   8   1   4        1.43        2.24      0.84 o 
   9   1   4        4.33        6.72      1.12 o 
  -9   2   4       12.45       14.27      1.12 o 
  -8   2   4       40.89       42.54      1.96 o 
  -7   2   4        0.54       -1.68      2.80 o 
  -6   2   4       22.84       20.15      0.84 o 
  -5   2   4        2.90        2.24      0.56 o 
  -4   2   4       64.05       64.38      2.52 o 
  -3   2   4       75.52       63.82      2.52 o 
  -2   2   4     1088.45     1145.32      6.44 o 
  -1   2   4      660.05      680.98      4.48 o 
   0   2   4     3275.63     3278.66     26.03 o 
   1   2   4     4216.94     4310.62     30.51 o 
   2   2   4     1551.19     1485.67      7.00 o 
   3   2   4        3.61       10.08      0.56 o 
   4   2   4      560.67      518.64      5.32 o 
   5   2   4        0.13        0.84      0.56 o 
   6   2   4      274.58      247.98      4.76 o 
   7   2   4      188.61      172.69      5.04 o 
   8   2   4        2.82        1.40      3.08 o 
   9   2   4        7.73        8.68      1.12 o 
  -9   3   4       18.04       21.27      1.12 o 
  -8   3   4        3.06        1.12      3.36 o 
  -7   3   4       47.22       51.50      2.24 o 
  -6   3   4       11.06       10.92      0.84 o 
  -5   3   4       91.07       88.73      3.36 o 
  -4   3   4       42.81       43.38      1.96 o 
  -3   3   4      276.12      274.29      3.92 o 
  -2   3   4      373.00      366.94      4.20 o 
  -1   3   4       50.33       65.49      2.24 o 
   0   3   4       65.33       65.21      1.96 o 
   1   3   4      476.43      676.78      4.76 o 
   2   3   4      270.12      263.66      3.36 o 
   3   3   4       57.03       51.22      2.52 o 
   4   3   4      125.64      113.08      3.08 o 
   5   3   4       29.18       27.15      1.12 o 
   6   3   4        6.03        6.16      0.84 o 
   7   3   4        0.03        0.00      2.52 o 
   8   3   4        0.09        0.00      0.84 o 
   9   3   4       15.23       19.59      1.12 o 
  -9   4   4       44.54       43.66      1.68 o 
  -8   4   4       43.69       45.62      1.96 o 
  -7   4   4       73.55       62.70      2.80 o 
  -6   4   4        0.07       -2.80      2.80 o 
  -5   4   4        9.32        8.96      0.84 o 
  -4   4   4        0.03        1.68      2.24 o 
  -3   4   4      668.80      931.20      7.00 o 
  -2   4   4     1079.20     1170.23      7.28 o 
  -1   4   4     1763.84     1962.32      8.40 o 
   0   4   4       76.92      109.44      2.52 o 
   1   4   4       44.09       54.30      2.24 o 
   2   4   4      367.87      358.26      4.20 o 
   3   4   4        0.43       -0.84      1.96 o 
   4   4   4       58.94       62.70      2.52 o 
   5   4   4        9.22       11.20      0.56 o 
   6   4   4      192.38      184.45      4.48 o 
   7   4   4       66.36       65.49      3.08 o 
   8   4   4      205.97      211.04      5.88 o 
   9   4   4       34.55       40.86      1.68 o 
  -8   5   4       43.41       42.54      1.96 o 
  -7   5   4        7.58        7.56      1.12 o 
  -6   5   4       32.64       32.19      1.12 o 
  -5   5   4        0.57        0.28      2.52 o 
  -4   5   4      136.02      144.70      3.92 o 
  -3   5   4        0.38        1.40      2.24 o 
  -2   5   4        8.63        5.88      0.56 o 
  -1   5   4      176.14      179.69      3.36 o 
   0   5   4      100.28      124.83      2.80 o 
   1   5   4        6.57       17.91      0.84 o 
   2   5   4      482.89      481.97      5.04 o 
   3   5   4        8.20        4.76      0.56 o 
   4   5   4      172.24      172.13      3.64 o 
   5   5   4       22.41       20.43      0.84 o 
   6   5   4       39.10       38.35      1.68 o 
   7   5   4        0.07       -1.40      2.80 o 
   8   5   4       23.63       26.03      1.12 o 
   9   5   4        3.94        4.76      1.12 o 
  -8   6   4       70.31       56.26      2.80 o 
  -7   6   4       24.82       21.55      1.12 o 
  -6   6   4       76.91       75.29      3.08 o 
  -5   6   4      186.42      152.54      4.48 o 
  -4   6   4      112.94       85.65      3.36 o 
  -3   6   4        3.93        0.56      2.24 o 
  -2   6   4      748.56      826.80      7.00 o 
  -1   6   4        3.03       -0.56      2.24 o 
   0   6   4        1.19        2.24      1.96 o 
   1   6   4     1136.00     1366.71      8.12 o 
   2   6   4        4.83       -1.96      2.24 o 
   3   6   4        2.15       -2.24      2.24 o 
   4   6   4       16.46       20.43      1.12 o 
   5   6   4       33.19       32.47      1.40 o 
   6   6   4        0.19       -1.12      2.52 o 
   7   6   4      127.79      129.59      4.76 o 
   8   6   4        0.12        0.56      3.36 o 
   9   6   4        2.44        1.68      3.64 o 
  -8   7   4       12.30        7.28      4.48 o 
  -7   7   4       45.80       46.18      1.68 o 
  -6   7   4        7.22        5.32      3.36 o 
  -5   7   4        2.30        0.84      3.08 o 
  -4   7   4        0.05       -0.28      2.80 o 
  -3   7   4      111.27       97.96      3.64 o 
  -2   7   4        4.85        6.44      0.84 o 
  -1   7   4      479.28      532.08      5.88 o 
   0   7   4        6.47        5.88      0.56 o 
   1   7   4       23.86       23.79      0.84 o 
   2   7   4        6.27        7.28      0.56 o 
   3   7   4       44.34       50.94      2.52 o 
   4   7   4        0.92        3.36      2.24 o 
   5   7   4        0.19        3.36      2.52 o 
   6   7   4        1.52        2.52      2.80 o 
   7   7   4        0.10        3.36      3.08 o 
   8   7   4        4.35        2.24      3.64 o 
   9   7   4        5.86        0.28      4.20 o 
  -7   8   4       48.82       51.50      1.96 o 
  -6   8   4      144.87      135.19      5.32 o 
  -5   8   4        0.39       -1.12      3.36 o 
  -4   8   4      478.46      516.96      7.28 o 
  -3   8   4      100.40       95.16      3.64 o 
  -2   8   4      785.55      872.42      8.12 o 
  -1   8   4       41.13       48.14      2.24 o 
   0   8   4      333.55      375.34      5.32 o 
   1   8   4       10.83       18.47      0.84 o 
   2   8   4       27.02       30.79      1.12 o 
   3   8   4      385.72      436.91      5.88 o 
   4   8   4        4.85        5.04      0.84 o 
   5   8   4      234.05      260.86      5.32 o 
   6   8   4       12.72       13.99      0.84 o 
   7   8   4        3.13        1.12      3.08 o 
   8   8   4       12.88        6.72      3.92 o 
   9   8   4       50.82       57.66      2.24 o 
  -7   9   4        6.19        6.44      1.12 o 
  -6   9   4        0.17        5.32      3.64 o 
  -5   9   4       46.26       41.98      1.96 o 
  -4   9   4        3.89        4.48      0.84 o 
  -3   9   4      138.25      124.83      4.48 o 
  -2   9   4       10.13       10.92      0.84 o 
  -1   9   4       88.24       76.69      3.36 o 
   0   9   4        5.20        4.48      2.52 o 
   1   9   4       75.88       86.21      3.36 o 
   2   9   4        7.52        8.68      0.84 o 
   3   9   4       43.09       49.82      1.68 o 
   4   9   4        2.14        2.80      2.80 o 
   5   9   4       13.47       12.60      0.84 o 
   6   9   4       24.13       26.31      1.12 o 
   7   9   4        0.37        0.84      3.64 o 
   8   9   4        0.00       -0.28      1.12 o 
  -6  10   4       42.66       42.82      1.96 o 
  -5  10   4       25.65       22.67      1.12 o 
  -4  10   4       21.57       17.63      1.12 o 
  -3  10   4      156.72      135.19      5.04 o 
  -2  10   4     1594.19     1453.48     11.76 o 
  -1  10   4        5.83        5.04      0.84 o 
   0  10   4      595.78      567.90      7.28 o 
   1  10   4        5.63        5.88      0.84 o 
   2  10   4       33.99       35.27      1.68 o 
   3  10   4      117.98      128.19      4.48 o 
   4  10   4       42.57       43.94      1.96 o 
   5  10   4       32.29       36.95      1.68 o 
   6  10   4       18.14       20.15      1.12 o 
   7  10   4       82.54       88.45      3.64 o 
   8  10   4        2.00        2.52      3.64 o 
  -5  11   4      101.92      101.32      4.20 o 
  -4  11   4       18.83       19.59      1.12 o 
  -3  11   4       40.56       40.02      1.40 o 
  -2  11   4       84.56       80.33      3.64 o 
  -1  11   4      200.14      183.33      5.32 o 
   0  11   4        8.95        7.00      1.12 o 
   1  11   4       18.37       17.91      1.12 o 
   2  11   4       23.72       24.35      1.12 o 
   3  11   4        1.78        2.80      0.84 o 
   4  11   4       10.73        9.80      1.12 o 
   5  11   4       21.53       22.11      1.12 o 
   6  11   4        8.86        8.40      1.12 o 
   7  11   4        6.19        5.88      4.20 o 
  -4  12   4      102.33      101.60      4.20 o 
  -3  12   4        2.52        3.36      3.92 o 
  -2  12   4       52.33       56.26      2.24 o 
  -1  12   4      109.39      104.12      4.76 o 
   0  12   4      315.33      279.61      6.44 o 
   1  12   4        6.59        5.60      3.64 o 
   2  12   4        2.84        0.56      3.64 o 
   3  12   4      152.75      155.62      5.60 o 
   4  12   4       12.26       16.79      1.12 o 
   5  12   4        4.90        4.20      1.12 o 
   6  12   4       17.84       18.47      1.12 o 
  -3  13   4      138.19      127.07      4.76 o 
  -2  13   4       29.37       32.19      1.40 o 
  -1  13   4        2.88        2.80      4.20 o 
   0  13   4        1.13       -0.56      3.92 o 
   1  13   4       60.24       55.42      2.24 o 
   2  13   4       15.69       14.55      1.12 o 
   3  13   4        0.12       -3.64      4.20 o 
   4  13   4        0.46        6.16      3.92 o 
   5  13   4        1.42        6.16      3.92 o 
  -2  14   4      136.52      137.99      5.04 o 
  -1  14   4        0.37        2.24      4.48 o 
   0  14   4       19.49       23.23      1.40 o 
   1  14   4       75.20       66.61      2.80 o 
   2  14   4       21.13       24.07      1.40 o 
   3  14   4        1.38        3.08      4.20 o 
   4  14   4        5.72        7.56      4.20 o 
  -3 -12   5        1.32        6.16      4.20 o 
  -2 -12   5        3.89       -0.28      3.92 o 
  -1 -12   5       15.61       20.15      1.40 o 
   0 -12   5      165.80      166.54      6.72 o 
   1 -12   5      331.41      332.51      8.40 o 
  -5 -11   5        0.29       -1.96      3.92 o 
  -4 -11   5       53.36       48.98      2.24 o 
  -3 -11   5       24.95       23.51      1.12 o 
  -2 -11   5        0.53       -3.92      3.92 o 
  -1 -11   5       33.56       29.95      1.40 o 
   0 -11   5       28.79       24.35      1.12 o 
   1 -11   5        2.14        4.76      3.92 o 
   2 -11   5        3.88       -3.36      4.48 o 
   3 -11   5        0.37       -0.84      4.48 o 
  -6 -10   5       58.55       63.54      1.96 o 
  -5 -10   5      165.14      157.86      5.88 o 
  -4 -10   5      139.65      137.43      5.32 o 
  -3 -10   5       49.12       50.94      2.24 o 
  -2 -10   5       71.64       71.65      3.08 o 
  -1 -10   5       69.91       69.97      2.52 o 
   0 -10   5       76.06       76.97      3.08 o 
   1 -10   5       64.01       71.09      3.08 o 
   2 -10   5      151.72      153.94      5.60 o 
   3 -10   5      146.28      152.26      5.88 o 
   4 -10   5      159.55      150.02      6.16 o 
  -7  -9   5        3.72        0.56      3.92 o 
  -6  -9   5        0.04       -1.12      3.64 o 
  -5  -9   5        1.38       -3.36      3.36 o 
  -4  -9   5      125.98      125.95      5.04 o 
  -3  -9   5       64.69       62.14      2.80 o 
  -2  -9   5        8.08        8.40      1.12 o 
  -1  -9   5        7.85       10.64      0.84 o 
   0  -9   5        0.02       -3.36      3.36 o 
   1  -9   5        0.84       -2.52      3.64 o 
   2  -9   5       10.45       10.08      1.12 o 
   3  -9   5       29.94       29.39      1.12 o 
   4  -9   5        7.91        9.80      1.12 o 
   5  -9   5        6.11        7.28      4.20 o 
  -7  -8   5        0.75        4.76      3.64 o 
  -6  -8   5       20.22       22.11      1.12 o 
  -5  -8   5       25.93       26.03      1.12 o 
  -4  -8   5       32.56       32.19      1.12 o 
  -3  -8   5      128.87      120.63      4.48 o 
  -2  -8   5       54.29       47.02      1.96 o 
  -1  -8   5      210.24      214.96      5.04 o 
   0  -8   5       10.82       13.71      0.84 o 
   1  -8   5      726.36      694.13      8.40 o 
   2  -8   5       30.88       30.51      1.40 o 
   3  -8   5       62.64       69.13      3.08 o 
   4  -8   5       11.27       11.48      1.12 o 
   5  -8   5       91.54       97.96      4.48 o 
   6  -8   5       11.63       15.67      1.12 o 
  -8  -7   5        0.31       -1.68      3.64 o 
  -7  -7   5        1.06       -1.40      3.64 o 
  -6  -7   5        2.81        2.80      0.84 o 
  -5  -7   5       35.12       35.55      1.40 o 
  -4  -7   5        9.61        9.24      0.84 o 
  -3  -7   5        7.19        5.88      0.84 o 
  -2  -7   5        2.80        3.36      2.52 o 
  -1  -7   5        3.78        3.92      2.52 o 
   0  -7   5       23.24       23.51      1.12 o 
   1  -7   5       29.86       28.55      1.40 o 
   2  -7   5        0.60       -0.56      2.80 o 
   3  -7   5       32.59       35.27      1.68 o 
   4  -7   5        6.04        1.96      3.36 o 
   5  -7   5        3.65        4.48      3.36 o 
   6  -7   5       18.93       19.59      1.12 o 
  -8  -6   5        3.53        4.76      3.64 o 
  -7  -6   5       51.74       52.62      1.96 o 
  -6  -6   5       27.48       24.63      1.12 o 
  -5  -6   5        0.18        2.80      2.80 o 
  -4  -6   5        3.81        4.76      2.80 o 
  -3  -6   5        1.89        0.84      2.52 o 
  -2  -6   5        8.36       11.76      0.84 o 
  -1  -6   5       41.00       42.54      1.68 o 
   0  -6   5        0.14        0.56      2.24 o 
   1  -6   5      214.10      198.44      4.48 o 
   2  -6   5       73.46       87.05      3.36 o 
   3  -6   5       54.64       49.54      1.96 o 
   4  -6   5      234.56      224.19      5.60 o 
   5  -6   5       14.28       14.55      1.12 o 
   6  -6   5       19.14        5.32      3.92 o 
   7  -6   5      141.57      149.18      6.16 o 
  -8  -5   5       38.46       37.79      1.40 o 
  -7  -5   5        1.36        4.20      3.08 o 
  -6  -5   5       52.92       52.90      1.96 o 
  -5  -5   5       12.65       14.55      0.84 o 
  -4  -5   5        1.57        2.24      2.52 o 
  -3  -5   5        6.46        4.20      2.52 o 
  -2  -5   5        0.52       -1.40      2.24 o 
  -1  -5   5       63.48       56.54      2.80 o 
   0  -5   5      125.32      133.51      3.36 o 
   1  -5   5       35.25       38.35      1.12 o 
   2  -5   5       16.20       15.39      0.84 o 
   3  -5   5        1.85        1.96      2.52 o 
   4  -5   5       53.87       51.78      1.96 o 
   5  -5   5        5.94        4.76      0.84 o 
   6  -5   5        1.56       -3.36      3.36 o 
   7  -5   5        4.35       -3.36      3.92 o 
   8  -5   5        0.01        1.12      4.20 o 
  -9  -4   5        0.20        1.40      3.64 o 
  -8  -4   5       11.34       10.36      1.12 o 
  -7  -4   5      283.76      284.37      6.44 o 
  -6  -4   5        0.02       -2.80      2.80 o 
  -5  -4   5      178.05      180.53      4.48 o 
  -4  -4   5        0.05        1.96      2.24 o 
  -3  -4   5       12.88       10.92      0.56 o 
  -2  -4   5      765.19      755.15      6.72 o 
  -1  -4   5      577.34      633.68      5.88 o 
   0  -4   5      215.14      250.50      4.20 o 
   1  -4   5      284.61      288.85      4.48 o 
   2  -4   5      510.60      543.83      6.16 o 
   3  -4   5       23.19       15.67      0.84 o 
   4  -4   5        0.72       -2.52      2.52 o 
   5  -4   5       59.67       55.42      2.24 o 
   6  -4   5      190.80      206.56      5.32 o 
   7  -4   5       15.55       14.55      1.12 o 
   8  -4   5        8.03        6.72      1.12 o 
  -9  -3   5       13.75       17.35      1.12 o 
  -8  -3   5       23.40       26.31      1.12 o 
  -7  -3   5       86.76       81.73      3.36 o 
  -6  -3   5       13.83       14.83      0.84 o 
  -5  -3   5        5.64        5.88      0.56 o 
  -4  -3   5       12.61       12.88      0.56 o 
  -3  -3   5       64.78       66.61      2.80 o 
  -2  -3   5       89.34       82.29      2.80 o 
  -1  -3   5      190.20      190.05      3.36 o 
   0  -3   5        0.01        1.40      0.56 o 
   1  -3   5        1.80        2.80      0.56 o 
   2  -3   5       92.92       93.48      3.08 o 
   3  -3   5        4.83        5.32      0.56 o 
   4  -3   5       37.39       38.35      1.68 o 
   5  -3   5        3.57        1.12      2.80 o 
   6  -3   5        5.30        5.32      0.84 o 
   7  -3   5        8.42        4.20      3.36 o 
   8  -3   5        0.31        5.88      3.64 o 
  -9  -2   5      167.95      173.81      6.44 o 
  -8  -2   5        4.04       -3.36      3.36 o 
  -7  -2   5        5.42        1.96      3.08 o 
  -6  -2   5       49.25       43.66      1.68 o 
  -5  -2   5      883.10      800.21      7.84 o 
  -4  -2   5      165.63      157.58      3.64 o 
  -3  -2   5      365.46      325.79      4.48 o 
  -2  -2   5      493.88      466.86      5.04 o 
  -1  -2   5      132.22      143.86      3.08 o 
   0  -2   5      583.10      546.07      5.04 o 
   1  -2   5      123.50       99.92      3.08 o 
   2  -2   5      264.13      336.43      4.48 o 
   3  -2   5      430.75      479.18      5.32 o 
   4  -2   5      264.67      253.58      4.48 o 
   5  -2   5       71.91       85.65      3.36 o 
   6  -2   5       71.29       72.77      3.36 o 
   7  -2   5       46.31       43.66      1.96 o 
   8  -2   5        4.17        5.88      1.12 o 
   9  -2   5       27.06       30.23      1.40 o 
  -9  -1   5       23.31       22.95      1.12 o 
  -8  -1   5       46.23       49.82      1.96 o 
  -7  -1   5       59.45       57.94      2.24 o 
  -6  -1   5        7.62        7.84      0.84 o 
  -5  -1   5      260.91      236.23      4.48 o 
  -4  -1   5       24.30       22.11      0.84 o 
  -3  -1   5      126.51      111.40      3.08 o 
  -2  -1   5      305.03      313.48      3.92 o 
  -1  -1   5        0.04       -1.96      1.96 o 
   0  -1   5        6.00        5.04      0.56 o 
   1  -1   5       23.01       16.51      0.84 o 
   2  -1   5      107.76      103.84      3.08 o 
   3  -1   5       31.40       29.67      1.40 o 
   4  -1   5      255.88      256.94      4.48 o 
   5  -1   5        0.00       -2.24      2.24 o 
   6  -1   5       48.30       50.66      2.24 o 
   7  -1   5        7.26        8.68      0.84 o 
   8  -1   5        0.74        1.12      3.36 o 
   9  -1   5       20.80       22.11      1.12 o 
  -9   0   5      152.54      158.01     11.34 o 
  -8   0   5        2.37        1.40      1.06 o 
  -7   0   5      401.03      380.27     12.32 o 
  -6   0   5        3.96        5.09      0.84 o 
  -4   0   5      452.30      399.36     16.09 o 
  -3   0   5     1455.86     1329.78     24.21 o 
  -2   0   5     7085.58     6884.41     32.75 o 
  -1   0   5       43.04       54.58      1.96 o 
   0   0   5     1807.67     1692.77     25.47 o 
   1   0   5      796.22      698.86     28.97 o 
   2   0   5      396.24      393.02     23.93 o 
   3   0   5     3378.42     2887.02    298.92 o 
   4   0   5       31.27       33.42      1.96 o 
   5   0   5      426.82      426.73     18.47 o 
   6   0   5       15.38       14.76      0.98 o 
   7   0   5       53.51       55.57      1.67 o 
   8   0   5       15.94       17.64      0.79 o 
   9   0   5       95.39       95.23      5.18 o 
  -9   1   5       75.81       85.09      3.64 o 
  -8   1   5        9.61       10.92      1.12 o 
  -7   1   5       12.56       13.43      0.84 o 
  -6   1   5        0.07        0.28      2.52 o 
  -5   1   5      312.25      306.20      5.04 o 
  -4   1   5       19.57       20.43      1.12 o 
  -3   1   5       51.16       56.82      2.24 o 
  -2   1   5      253.27      245.47      3.64 o 
  -1   1   5     1948.39     1839.45      7.84 o 
   0   1   5        0.09        0.00      1.68 o 
   1   1   5      293.95      280.45      3.36 o 
   2   1   5       99.06       71.37      2.52 o 
   3   1   5        3.48        5.04      0.56 o 
   4   1   5       11.46       12.60      0.56 o 
   5   1   5        0.00        1.68      2.24 o 
   6   1   5       23.16       21.55      0.84 o 
   7   1   5        8.48       10.36      0.84 o 
   8   1   5        8.87        7.56      0.84 o 
   9   1   5        1.70        3.64      3.64 o 
  -9   2   5        0.03       -3.36      3.92 o 
  -8   2   5       56.86       57.94      2.52 o 
  -7   2   5      171.49      186.97      5.32 o 
  -6   2   5      353.31      341.19      5.88 o 
  -5   2   5       27.99       25.47      1.12 o 
  -4   2   5       45.77       48.14      1.96 o 
  -3   2   5     1036.76     1043.44      7.28 o 
  -2   2   5     1643.68     1597.34      8.12 o 
  -1   2   5      750.71      782.02      5.32 o 
   0   2   5    12299.52    12149.56     55.14 o 
   1   2   5      451.44      374.50      3.64 o 
   2   2   5      585.62      585.25      5.04 o 
   3   2   5     1046.09      923.08      6.72 o 
   4   2   5      223.04      220.00      3.92 o 
   5   2   5      130.82      122.87      3.64 o 
   6   2   5       88.67       86.21      3.36 o 
   7   2   5      145.86      136.03      4.48 o 
   8   2   5       54.21       56.26      1.96 o 
   9   2   5        0.44       -1.40      3.36 o 
  -9   3   5       11.64       12.88      1.12 o 
  -8   3   5       20.75       22.39      1.12 o 
  -7   3   5       18.85       20.15      1.12 o 
  -6   3   5       76.46       76.13      3.08 o 
  -5   3   5      276.31      256.66      4.76 o 
  -4   3   5       38.43       35.83      1.68 o 
  -3   3   5        0.38       -1.96      1.96 o 
  -2   3   5      585.01      572.10      5.32 o 
  -1   3   5       48.43       35.83      1.68 o 
   0   3   5       31.45       35.27      1.40 o 
   1   3   5     1150.44     1176.95      6.44 o 
   2   3   5       18.75       31.07      1.12 o 
   3   3   5        0.63        5.04      0.56 o 
   4   3   5       12.44       13.15      0.56 o 
   5   3   5       38.81       38.63      1.68 o 
   6   3   5       29.60       33.03      1.40 o 
   7   3   5       60.18       62.14      2.80 o 
   9   3   5        4.46        4.48      3.64 o 
  -9   4   5       30.21       30.51      1.68 o 
  -8   4   5       27.52       27.43      1.12 o 
  -7   4   5       56.15       61.58      1.96 o 
  -6   4   5       13.43       15.39      0.84 o 
  -5   4   5       58.86       53.74      2.24 o 
  -4   4   5      338.95      311.80      5.04 o 
  -3   4   5      178.44      166.82      3.64 o 
  -2   4   5      674.00      704.77      5.88 o 
  -1   4   5     1147.37     1235.72      7.28 o 
   0   4   5      188.77      205.72      3.36 o 
   1   4   5      273.17      298.92      3.92 o 
   2   4   5      117.42      129.03      3.08 o 
   3   4   5     1818.97     1770.88      9.52 o 
   4   4   5       65.85       69.13      2.80 o 
   5   4   5       24.44       23.51      1.12 o 
   6   4   5        0.86        1.96      2.52 o 
   7   4   5        0.27       -1.40      2.80 o 
   8   4   5       13.01       11.48      1.12 o 
   9   4   5       35.08       33.03      1.12 o 
  -8   5   5        8.84        6.72      3.64 o 
  -7   5   5      124.74      130.15      5.04 o 
  -6   5   5        0.76        2.52      2.80 o 
  -5   5   5       20.39       19.31      0.84 o 
  -4   5   5        7.22        4.76      2.52 o 
  -3   5   5       39.75       45.62      1.96 o 
  -2   5   5       38.65       41.70      1.96 o 
  -1   5   5       31.65       40.86      1.96 o 
   0   5   5      148.46      154.50      3.36 o 
   1   5   5        0.03       -2.24      2.24 o 
   2   5   5      827.98      830.44      6.44 o 
   3   5   5       24.03       25.19      1.12 o 
   4   5   5       70.50       64.10      2.80 o 
   5   5   5       28.94       30.51      1.12 o 
   6   5   5        4.87        6.72      0.84 o 
   7   5   5        0.62       -1.68      2.80 o 
   8   5   5       17.49       16.23      1.12 o 
   9   5   5       15.45       16.79      1.12 o 
  -8   6   5        1.49       -3.92      3.92 o 
  -7   6   5       31.97       31.91      1.12 o 
  -6   6   5      112.43      117.83      4.76 o 
  -5   6   5       73.72       66.61      2.80 o 
  -4   6   5        3.61        4.20      2.52 o 
  -3   6   5      449.15      538.23      6.16 o 
  -2   6   5      303.61      314.32      4.76 o 
  -1   6   5      161.10      185.29      3.64 o 
   0   6   5     1185.35     1321.93      8.12 o 
   1   6   5      257.98      281.57      4.20 o 
   2   6   5       69.59       71.93      2.80 o 
   3   6   5      555.19      555.31      5.88 o 
   4   6   5       50.91       52.34      2.24 o 
   5   6   5       36.74       39.74      1.68 o 
   6   6   5        3.10        1.12      2.80 o 
   7   6   5       41.95       43.94      1.96 o 
   8   6   5        0.76        1.68      3.36 o 
   9   6   5       19.56       21.27      1.12 o 
  -8   7   5       33.75       34.99      1.40 o 
  -7   7   5        0.26       -2.52      3.92 o 
  -6   7   5       55.62       55.14      2.24 o 
  -5   7   5       82.90       99.36      4.20 o 
  -4   7   5       89.24       93.76      3.64 o 
  -3   7   5        1.69        1.96      2.52 o 
  -2   7   5       60.26       59.34      2.52 o 
  -1   7   5      477.34      501.85      5.88 o 
   0   7   5        6.48        9.80      0.56 o 
   1   7   5      100.68      102.44      3.08 o 
   2   7   5      133.91      151.14      3.64 o 
   3   7   5       52.70       51.22      1.96 o 
   4   7   5        3.23        3.08      2.24 o 
   5   7   5        0.41        1.96      2.52 o 
   6   7   5       10.07       11.48      0.84 o 
   7   7   5        1.58        2.52      3.08 o 
   8   7   5        1.27        3.92      3.36 o 
   9   7   5        0.92       -3.64      3.64 o 
  -7   8   5       68.60       72.77      3.36 o 
  -6   8   5       37.58       37.23      1.12 o 
  -5   8   5        0.45        4.76      3.08 o 
  -4   8   5      176.17      150.30      4.76 o 
  -3   8   5       46.21       35.55      1.40 o 
  -2   8   5      227.83      193.69      4.48 o 
  -1   8   5      141.71      138.55      3.64 o 
   0   8   5       56.90       48.98      1.96 o 
   1   8   5      238.79      232.03      4.48 o 
   2   8   5        8.45        8.68      0.84 o 
   3   8   5      288.12      325.79      5.32 o 
   4   8   5        1.72        0.56      2.52 o 
   5   8   5       48.08       48.70      2.24 o 
   6   8   5        0.50        0.56      2.80 o 
   7   8   5       44.02       46.74      1.68 o 
   8   8   5        0.99       -3.36      3.64 o 
  -7   9   5        0.20        1.68      4.20 o 
  -6   9   5       58.40       55.42      2.24 o 
  -5   9   5       15.96       12.04      1.12 o 
  -4   9   5       11.65       11.20      1.12 o 
  -3   9   5       12.44       10.64      0.84 o 
  -2   9   5       61.30       58.22      2.24 o 
  -1   9   5      160.40      150.30      4.20 o 
   0   9   5        4.88        4.48      0.84 o 
   1   9   5       59.80       59.62      2.52 o 
   2   9   5        0.06        0.00      2.52 o 
   3   9   5      129.12      131.83      4.20 o 
   4   9   5        1.17       -0.84      2.80 o 
   5   9   5        0.97        2.24      2.80 o 
   6   9   5        0.26        0.00      3.36 o 
   7   9   5        2.94        1.96      1.12 o 
   8   9   5        0.19        3.64      3.64 o 
  -6  10   5        0.95       -2.52      4.20 o 
  -5  10   5       36.50       35.83      1.68 o 
  -4  10   5       75.65       70.81      3.08 o 
  -3  10   5       34.16       39.46      1.12 o 
  -2  10   5      112.35       89.57      3.92 o 
  -1  10   5      108.86       90.41      3.92 o 
   0  10   5      991.25      940.16      9.24 o 
   1  10   5        0.09       -0.56      2.80 o 
   2  10   5        3.62        1.96      2.80 o 
   3  10   5      217.92      228.67      5.32 o 
   4  10   5       62.76       65.49      2.80 o 
   5  10   5       27.11       27.43      1.12 o 
   6  10   5        0.17        2.52      3.36 o 
   7  10   5       16.31       15.67      1.12 o 
   8  10   5        6.27        0.00      4.20 o 
  -5  11   5        4.00        2.80      4.20 o 
  -4  11   5      106.07      115.32      4.48 o 
  -3  11   5       58.81       54.30      2.24 o 
  -2  11   5       10.84       13.71      1.12 o 
  -1  11   5       50.64       40.86      1.40 o 
   0  11   5       11.70        9.80      1.12 o 
   1  11   5      203.30      196.76      5.32 o 
   2  11   5        7.25        1.96      3.36 o 
   3  11   5        7.73        7.28      0.84 o 
   4  11   5        0.03       -1.40      3.36 o 
   5  11   5        0.49        0.00      1.12 o 
   6  11   5        2.27        5.60      3.92 o 
   7  11   5        1.54        4.76      3.64 o 
  -4  12   5        8.87        8.68      1.40 o 
  -3  12   5        3.92       -0.28      4.20 o 
  -2  12   5       12.34       10.92      1.12 o 
  -1  12   5       23.99       17.91      1.12 o 
   0  12   5      449.52      394.65      7.56 o 
   1  12   5        5.09        5.04      3.36 o 
   2  12   5      715.01      649.35      8.96 o 
   3  12   5        1.90        0.84      1.12 o 
   4  12   5      103.90      106.08      4.20 o 
   5  12   5        6.58        7.28      1.12 o 
   6  12   5        2.94        1.96      3.92 o 
  -3  13   5       10.14       11.20      1.40 o 
  -2  13   5       11.00       10.64      1.40 o 
  -1  13   5        0.46        6.16      3.92 o 
   0  13   5        3.44        5.04      1.12 o 
   1  13   5       44.91       43.94      1.68 o 
   2  13   5        6.00        3.92      1.12 o 
   3  13   5       75.07       74.45      3.08 o 
   4  13   5        3.69       -0.84      4.20 o 
   5  13   5        0.60        4.76      3.92 o 
  -2  14   5        7.18        8.68      4.76 o 
  -1  14   5       22.04       22.11      1.40 o 
   0  14   5       11.32       11.76      1.40 o 
   1  14   5      106.62       97.40      4.20 o 
   2  14   5      231.34      197.88      7.00 o 
   3  14   5        8.46        9.24      1.12 o 
   4  14   5       47.38       40.86      1.68 o 
  -4 -11   6        1.92        3.64      4.20 o 
  -3 -11   6       10.11        6.72      4.20 o 
  -2 -11   6        0.01       -1.68      3.92 o 
  -1 -11   6       39.42       36.95      1.68 o 
   0 -11   6        5.50        5.04      4.20 o 
   1 -11   6        0.00        3.36      3.92 o 
   2 -11   6        1.17       -3.08      4.20 o 
  -5 -10   6       43.91       42.82      1.96 o 
  -4 -10   6       91.35       81.17      3.36 o 
  -3 -10   6       94.34       84.25      3.36 o 
  -2 -10   6      114.26      110.28      4.20 o 
  -1 -10   6       20.01       21.83      1.12 o 
   0 -10   6       14.40       17.07      1.12 o 
   1 -10   6       29.22       25.19      1.40 o 
   2 -10   6       21.40       23.23      1.12 o 
   3 -10   6      113.42      125.39      5.60 o 
  -6  -9   6        0.24        0.56      3.64 o 
  -5  -9   6       15.16       19.59      1.12 o 
  -4  -9   6       15.19       15.95      1.12 o 
  -3  -9   6        4.49        4.48      3.36 o 
  -2  -9   6       66.23       60.46      2.52 o 
  -1  -9   6       17.81       17.91      1.12 o 
   0  -9   6       14.63       12.60      1.12 o 
   1  -9   6        2.57       -0.84      3.36 o 
   2  -9   6        2.93        0.56      3.64 o 
   3  -9   6        1.88        0.00      3.64 o 
   4  -9   6        1.46        3.92      3.92 o 
   5  -9   6        1.10        6.44      4.20 o 
  -7  -8   6      128.30      130.71      5.32 o 
  -6  -8   6       14.87       15.39      1.12 o 
  -5  -8   6       10.36       11.48      1.12 o 
  -4  -8   6       65.11       65.49      2.52 o 
  -3  -8   6      143.87      135.75      5.04 o 
  -2  -8   6      449.81      383.45      7.00 o 
  -1  -8   6       35.98       29.39      1.12 o 
   0  -8   6      408.93      370.86      6.72 o 
   1  -8   6        7.63        8.40      0.84 o 
   2  -8   6      119.13      112.24      4.48 o 
   3  -8   6        0.12        0.84      1.12 o 
   4  -8   6        7.03       11.20      1.12 o 
   5  -8   6       58.78       76.97      3.08 o 
  -7  -7   6       17.33       18.47      1.12 o 
  -6  -7   6        1.33        0.28      1.12 o 
  -5  -7   6        2.37        1.40      3.08 o 
  -4  -7   6        7.14        9.24      0.84 o 
  -3  -7   6        6.18        4.48      2.80 o 
  -2  -7   6      227.22      225.03      5.04 o 
  -1  -7   6       84.02       94.04      3.92 o 
   0  -7   6      134.92      130.43      4.20 o 
   1  -7   6       93.21       92.08      3.92 o 
   2  -7   6       15.30       17.63      0.84 o 
   3  -7   6       10.39       10.64      0.84 o 
   4  -7   6        7.64       -0.84      3.36 o 
   5  -7   6        1.36        1.96      1.12 o 
   6  -7   6        7.37        9.80      1.12 o 
  -8  -6   6       38.22       38.35      1.68 o 
  -7  -6   6        1.99        1.68      3.36 o 
  -6  -6   6        3.66        2.24      3.36 o 
  -5  -6   6       12.99       13.15      0.84 o 
  -4  -6   6        0.48       -0.28      2.52 o 
  -3  -6   6        0.68        1.40      2.52 o 
  -2  -6   6       20.81       17.91      0.84 o 
  -1  -6   6      361.57      329.43      5.60 o 
   0  -6   6      131.64       99.64      3.36 o 
   1  -6   6       31.66       28.55      1.40 o 
   2  -6   6       13.22        9.24      0.84 o 
   3  -6   6     1091.72     1113.97     10.36 o 
   4  -6   6      291.83      276.25      6.16 o 
   5  -6   6        7.96        4.20      1.12 o 
   6  -6   6       11.03       13.99      1.12 o 
   7  -6   6       14.98       17.35      1.12 o 
  -8  -5   6        0.33       -0.28      3.64 o 
  -7  -5   6       25.13       26.59      1.12 o 
  -6  -5   6        4.67        0.00      3.36 o 
  -5  -5   6       43.17       47.58      2.24 o 
  -4  -5   6       50.10       53.74      2.24 o 
  -3  -5   6        0.54        0.56      2.52 o 
  -2  -5   6        0.13        1.12      2.24 o 
  -1  -5   6       36.51       36.67      1.68 o 
   0  -5   6      114.73      111.40      3.64 o 
   1  -5   6       59.62       47.58      2.24 o 
   2  -5   6        0.98        0.00      2.52 o 
   3  -5   6        8.58        8.40      0.84 o 
   4  -5   6        6.43        5.88      0.84 o 
   5  -5   6        0.49       -2.80      3.36 o 
   6  -5   6        2.95        5.88      3.36 o 
   7  -5   6        2.01        3.64      3.64 o 
  -8  -4   6        1.52       -2.24      3.64 o 
  -7  -4   6        1.11        2.80      3.08 o 
  -6  -4   6       50.27       55.98      2.24 o 
  -5  -4   6       34.74       31.63      1.68 o 
  -4  -4   6      131.06      134.07      3.92 o 
  -3  -4   6       28.17       26.87      1.12 o 
  -2  -4   6        1.03       -1.96      2.24 o 
  -1  -4   6       33.48       31.35      1.40 o 
   0  -4   6      418.83      462.10      5.60 o 
   1  -4   6        6.90       12.04      0.56 o 
   2  -4   6      311.06      346.79      5.32 o 
   3  -4   6       10.18        9.24      0.84 o 
   4  -4   6       13.59       17.63      0.84 o 
   5  -4   6      282.36      287.45      5.88 o 
   6  -4   6       10.00       10.36      1.12 o 
   7  -4   6        3.28        5.04      1.12 o 
   8  -4   6        0.43        1.12      3.64 o 
  -9  -3   6        0.43        0.28      3.64 o 
  -8  -3   6        4.48        4.76      3.36 o 
  -7  -3   6       25.00       24.07      1.12 o 
  -6  -3   6       22.65       21.27      1.12 o 
  -5  -3   6       42.43       41.14      1.96 o 
  -4  -3   6       70.39       62.98      3.08 o 
  -3  -3   6        6.02        4.76      0.56 o 
  -2  -3   6        7.10        6.16      0.56 o 
  -1  -3   6        7.69        6.16      0.56 o 
   0  -3   6        2.90        1.12      1.96 o 
   1  -3   6       53.72       50.66      2.52 o 
   2  -3   6        4.82        6.44      0.56 o 
   3  -3   6        8.65        9.80      0.56 o 
   4  -3   6        8.89        9.52      0.84 o 
   5  -3   6       14.59       15.67      0.84 o 
   6  -3   6        7.10        8.96      0.84 o 
   7  -3   6       44.84       43.94      1.68 o 
   8  -3   6        3.67       -3.08      3.92 o 
  -9  -2   6       22.82       23.79      1.12 o 
  -8  -2   6       16.90       14.83      1.12 o 
  -7  -2   6       37.23       33.03      1.40 o 
  -6  -2   6       15.34       15.11      0.84 o 
  -5  -2   6        6.60        4.20      2.52 o 
  -4  -2   6       92.55       81.45      3.08 o 
  -3  -2   6      285.51      278.21      4.48 o 
  -2  -2   6       11.00       12.04      0.56 o 
  -1  -2   6      618.03      593.65      5.60 o 
   0  -2   6      593.34      574.34      5.32 o 
   1  -2   6      533.88      554.47      5.60 o 
   2  -2   6      241.21      242.11      3.92 o 
   3  -2   6      192.21      160.94      3.64 o 
   4  -2   6       77.46       70.25      3.08 o 
   5  -2   6        3.72        0.56      2.80 o 
   6  -2   6       12.64       11.48      0.84 o 
   7  -2   6       13.44       14.27      1.12 o 
   8  -2   6       72.37       72.21      3.08 o 
  -9  -1   6       27.29       24.63      1.12 o 
  -8  -1   6       30.51       28.83      1.40 o 
  -7  -1   6      122.61      121.75      4.48 o 
  -6  -1   6        6.33        6.16      0.84 o 
  -5  -1   6        0.12        1.12      2.24 o 
  -4  -1   6      121.92      119.51      3.36 o 
  -3  -1   6        1.08        1.40      1.96 o 
  -2  -1   6      676.88      618.84      5.60 o 
  -1  -1   6      148.92      133.51      3.08 o 
   0  -1   6        1.56       -1.96      1.96 o 
   1  -1   6        0.33       -1.96      1.96 o 
   2  -1   6      144.33      130.99      3.36 o 
   3  -1   6       49.87       45.06      1.68 o 
   4  -1   6       68.15       63.82      2.80 o 
   5  -1   6        7.00        7.00      0.84 o 
   6  -1   6        0.29        0.56      0.84 o 
   7  -1   6        5.68        5.32      0.84 o 
   8  -1   6        3.11        5.60      1.12 o 
   9  -1   6        7.00        5.88      4.20 o 
  -9   0   6       17.98       19.74      0.79 o 
  -8   0   6      265.81      259.53     11.48 o 
  -7   0   6      311.48      308.44      4.90 o 
  -6   0   6       22.91       22.39      0.67 o 
  -5   0   6      201.53      177.23      9.94 o 
  -4   0   6       27.89       24.98      0.84 o 
  -3   0   6       24.02       34.98      3.08 o 
  -2   0   6       22.23       16.65      0.59 o 
  -1   0   6     1467.71     1331.03     34.15 o 
   0   0   6      811.54      732.15     15.81 o 
   1   0   6        7.96        7.57      0.40 o 
   2   0   6       34.73       37.35      8.82 o 
   3   0   6      949.11      891.22     23.23 o 
   4   0   6        0.02        1.26      2.38 o 
   5   0   6       69.21       65.50      1.98 o 
   6   0   6       22.07       21.13      0.59 o 
   7   0   6        0.70        2.44      2.07 o 
   8   0   6       13.20       15.08      1.26 o 
   9   0   6        5.05        1.31      2.67 o 
  -9   1   6       17.96       14.55      1.12 o 
  -8   1   6       20.96       24.07      1.12 o 
  -7   1   6      152.86      149.46      5.04 o 
  -6   1   6      142.44      139.39      4.48 o 
  -5   1   6       44.35       40.58      1.68 o 
  -4   1   6       96.83       89.57      3.08 o 
  -3   1   6      231.21      202.08      3.64 o 
  -2   1   6        0.77        1.96      1.96 o 
  -1   1   6        7.66       17.63      0.84 o 
   0   1   6       46.37       42.26      1.40 o 
   1   1   6      135.65      128.19      2.80 o 
   2   1   6       49.57       47.02      1.96 o 
   3   1   6       29.67       26.59      1.12 o 
   4   1   6       70.72       62.98      2.52 o 
   5   1   6       25.45       26.87      1.40 o 
   6   1   6       15.12       16.51      1.12 o 
   7   1   6        0.49       -0.84      2.80 o 
   8   1   6       14.64       14.83      1.12 o 
   9   1   6        0.34        1.96      3.64 o 
  -9   2   6       11.11       10.64      1.12 o 
  -8   2   6      262.00      274.85      7.00 o 
  -7   2   6      201.44      207.12      5.32 o 
  -6   2   6      315.65      321.04      6.16 o 
  -5   2   6      853.40      838.28      8.40 o 
  -4   2   6       52.89       45.34      1.96 o 
  -3   2   6      458.03      407.24      5.04 o 
  -2   2   6      149.34      142.75      3.08 o 
  -1   2   6      634.54      699.73      5.60 o 
   0   2   6     1555.63     1546.96      7.84 o 
   1   2   6      181.12      168.50      3.08 o 
   2   2   6      768.17      715.68      5.88 o 
   3   2   6      731.59      668.66      5.88 o 
   4   2   6      300.46      289.97      4.48 o 
   5   2   6        0.10       -1.40      2.24 o 
   6   2   6        4.48        6.44      0.84 o 
   7   2   6       35.06       38.63      1.68 o 
   8   2   6        2.06        2.80      0.84 o 
   9   2   6        5.92        6.16      1.12 o 
  -9   3   6        0.10       -1.40      3.92 o 
  -8   3   6        4.97        5.04      3.64 o 
  -7   3   6      247.55      252.18      6.16 o 
  -6   3   6       40.28       41.42      1.68 o 
  -5   3   6       49.27       53.46      2.24 o 
  -4   3   6       68.08       59.34      2.80 o 
  -3   3   6       52.13       54.02      2.52 o 
  -2   3   6       84.36       73.33      2.52 o 
  -1   3   6      193.98      196.76      3.36 o 
   0   3   6      234.27      257.22      3.64 o 
   1   3   6      104.90      108.60      2.80 o 
   2   3   6       24.90       22.11      0.84 o 
   3   3   6      564.31      525.92      5.32 o 
   4   3   6       53.06       52.62      2.24 o 
   5   3   6       56.92       61.02      2.52 o 
   6   3   6       15.51       14.27      0.84 o 
   7   3   6       41.27       41.42      1.68 o 
   8   3   6       25.53       27.71      1.40 o 
   9   3   6        1.82       -1.12      3.64 o 
  -8   4   6       82.26       84.25      3.92 o 
  -7   4   6       21.49       22.95      1.12 o 
  -6   4   6      862.95      821.20      9.52 o 
  -5   4   6      928.31      932.88      9.24 o 
  -4   4   6       81.52       79.49      3.08 o 
  -3   4   6        4.99        1.96      2.24 o 
  -2   4   6        1.22       -1.96      1.96 o 
  -1   4   6      317.57      333.63      4.20 o 
   0   4   6      419.00      407.80      4.48 o 
   1   4   6     1062.53     1112.85      7.00 o 
   2   4   6     4011.80     4267.80     40.30 o 
   3   4   6      626.91      593.93      5.88 o 
   4   4   6      252.48      239.59      4.48 o 
   5   4   6      359.92      344.27      5.60 o 
   6   4   6       79.03       89.57      3.64 o 
   7   4   6        0.20       -0.84      2.80 o 
   8   4   6       34.70       35.27      1.12 o 
   9   4   6       13.93       12.04      1.12 o 
  -8   5   6        5.99        6.44      3.92 o 
  -7   5   6       16.71       18.75      1.12 o 
  -6   5   6        5.09        3.64      0.84 o 
  -5   5   6      158.88      153.94      4.76 o 
  -4   5   6       43.55       42.26      1.68 o 
  -3   5   6      594.03      581.62      6.44 o 
  -2   5   6       96.11       94.32      3.08 o 
  -1   5   6       16.58       15.95      0.56 o 
   0   5   6      927.71      967.87      7.00 o 
   1   5   6       53.59       84.81      2.80 o 
   2   5   6      168.46      157.58      3.36 o 
   3   5   6      146.27      149.46      3.64 o 
   4   5   6        0.13        1.96      1.96 o 
   5   5   6       79.61       83.13      3.36 o 
   6   5   6       19.77       20.71      0.84 o 
   7   5   6       19.18       21.27      0.84 o 
   8   5   6        1.13        2.24      3.36 o 
   9   5   6        0.60        0.28      3.64 o 
  -8   6   6       10.54        3.36      4.20 o 
  -7   6   6        2.89        0.00      3.64 o 
  -6   6   6        4.74        5.32      3.36 o 
  -5   6   6        0.17       -2.80      2.80 o 
  -4   6   6      188.71      187.81      5.04 o 
  -3   6   6      173.18      181.65      4.48 o 
  -2   6   6      524.34      521.44      5.88 o 
  -1   6   6      215.36      207.40      3.92 o 
   0   6   6      386.54      430.47      5.04 o 
   1   6   6     1993.18     2041.25     10.36 o 
   2   6   6        3.59       -0.28      2.24 o 
   3   6   6      145.52      143.02      3.64 o 
   4   6   6       83.09       89.57      3.36 o 
   5   6   6       99.00      110.00      3.92 o 
   6   6   6       75.63       71.65      3.36 o 
   7   6   6       65.23       68.85      2.80 o 
   8   6   6        9.18       10.92      1.12 o 
   9   6   6        0.00       -2.80      3.64 o 
  -7   7   6       16.58       13.99      1.12 o 
  -6   7   6        0.03        0.84      3.36 o 
  -5   7   6        2.47        4.20      0.84 o 
  -4   7   6       33.80       35.55      1.40 o 
  -3   7   6       29.59       37.23      1.12 o 
  -2   7   6        1.05        1.12      2.52 o 
  -1   7   6      397.09      464.34      5.60 o 
   0   7   6      132.36      165.14      3.92 o 
   1   7   6       68.17       74.45      3.08 o 
   2   7   6      110.17      108.60      3.36 o 
   3   7   6       10.65       11.76      0.84 o 
   4   7   6       63.35       63.26      2.80 o 
   5   7   6       34.63       38.91      1.40 o 
   6   7   6       73.93       71.93      2.80 o 
   7   7   6        0.19        1.96      3.08 o 
   8   7   6        0.01        1.40      3.64 o 
   9   7   6        4.44        4.76      3.92 o 
  -7   8   6       28.80       25.75      1.40 o 
  -6   8   6       68.25       69.69      3.08 o 
  -5   8   6        5.72        5.60      1.12 o 
  -4   8   6        8.13        5.88      0.84 o 
  -3   8   6       75.87       78.65      3.36 o 
  -2   8   6       37.72       41.42      1.96 o 
  -1   8   6        6.94       10.36      0.84 o 
   0   8   6       42.57       59.06      1.96 o 
   1   8   6       70.25       79.49      3.36 o 
   2   8   6      377.68      405.00      5.88 o 
   3   8   6      215.76      211.32      4.76 o 
   4   8   6       61.63       62.42      3.08 o 
   5   8   6       23.21       25.47      1.12 o 
   6   8   6       28.85       34.71      1.40 o 
   7   8   6       48.41       52.90      2.52 o 
   8   8   6        3.56        1.68      3.36 o 
  -6   9   6        5.61       -3.92      3.92 o 
  -5   9   6        6.13        5.88      3.64 o 
  -4   9   6        2.77        1.96      3.36 o 
  -3   9   6       71.62       76.13      3.36 o 
  -2   9   6        0.87        4.48      3.08 o 
  -1   9   6        6.69        7.28      0.84 o 
   0   9   6        5.22        5.32      0.84 o 
   1   9   6       31.57       30.23      1.40 o 
   2   9   6       25.90       32.19      1.40 o 
   3   9   6       95.86       98.52      3.92 o 
   4   9   6        0.72        3.08      2.80 o 
   5   9   6        2.31        0.84      3.08 o 
   6   9   6        7.90        8.68      0.84 o 
   7   9   6        5.61        5.60      3.64 o 
   8   9   6        1.91        1.12      3.92 o 
  -6  10   6       44.62       44.78      1.68 o 
  -5  10   6       89.56       92.08      3.64 o 
  -4  10   6        8.63        5.04      3.64 o 
  -3  10   6        3.11        3.64      3.36 o 
  -2  10   6      123.94      111.68      4.48 o 
  -1  10   6      131.00      133.79      4.48 o 
   0  10   6       21.59       16.51      0.84 o 
   1  10   6       35.20       36.39      1.40 o 
   2  10   6      121.56      117.55      4.48 o 
   3  10   6        0.03        0.84      3.08 o 
   4  10   6        3.50        4.48      2.80 o 
   5  10   6        0.64       -1.68      3.36 o 
   6  10   6        0.74       -0.84      3.64 o 
   7  10   6        5.86        5.88      1.12 o 
  -5  11   6        1.65        1.12      4.20 o 
  -4  11   6        8.52        6.16      4.20 o 
  -3  11   6        7.16        1.12      3.92 o 
  -2  11   6       47.85       43.38      1.96 o 
  -1  11   6       17.87       17.91      1.12 o 
   0  11   6      106.96      103.00      4.20 o 
   1  11   6        9.34        4.48      3.36 o 
   2  11   6       17.82       17.91      1.12 o 
   3  11   6       90.75       85.93      3.64 o 
   4  11   6        2.25        1.40      0.84 o 
   5  11   6        0.32       -0.84      3.36 o 
   6  11   6       13.51       13.15      1.12 o 
   7  11   6        0.01       -1.40      3.92 o 
  -4  12   6       27.17       30.79      1.40 o 
  -3  12   6       78.00       72.49      2.80 o 
  -2  12   6        1.12        3.08      3.92 o 
  -1  12   6        1.19       -3.92      3.92 o 
   0  12   6        0.28        4.76      3.36 o 
   1  12   6       44.73       38.07      1.96 o 
   2  12   6      207.91      193.97      5.88 o 
   3  12   6       11.89       12.60      1.12 o 
   4  12   6       44.04       39.18      1.40 o 
   5  12   6       38.04       38.91      1.40 o 
   6  12   6       37.27       33.31      1.68 o 
  -3  13   6        7.33        9.24      1.40 o 
  -2  13   6       97.97       92.36      3.92 o 
  -1  13   6        0.18       -1.12      4.20 o 
   0  13   6       26.24       22.11      1.12 o 
   1  13   6       19.85       16.79      1.12 o 
   2  13   6       22.05       21.27      1.12 o 
   3  13   6       38.57       35.27      1.68 o 
   4  13   6        0.00        3.64      3.92 o 
   5  13   6       49.05       43.10      2.24 o 
  -1  14   6       35.90       35.27      1.40 o 
   0  14   6        2.57       -4.76      4.76 o 
   1  14   6       11.42       10.36      1.40 o 
   2  14   6        1.80        6.44      4.20 o 
   3  14   6       62.40       54.30      2.24 o 
   4  14   6      145.37      119.23      5.04 o 
  -3 -11   7        3.67       -1.96      4.48 o 
  -2 -11   7        3.85        3.92      1.12 o 
  -1 -11   7        8.69        7.00      1.12 o 
   0 -11   7        1.46        3.64      3.92 o 
   1 -11   7       12.07       10.64      1.40 o 
  -5 -10   7        8.50        9.80      1.12 o 
  -4 -10   7        2.64        3.92      3.92 o 
  -3 -10   7       63.54       62.98      2.52 o 
  -2 -10   7       21.27       17.07      1.12 o 
  -1 -10   7       83.69       72.77      3.08 o 
   0 -10   7        3.61        2.24      3.92 o 
   1 -10   7       33.25       44.50      1.40 o 
   2 -10   7        7.26        9.24      1.12 o 
   3 -10   7       21.42       26.59      1.40 o 
  -6  -9   7        0.11        5.32      3.92 o 
  -5  -9   7        3.27        5.32      3.64 o 
  -4  -9   7        7.27        1.96      3.92 o 
  -3  -9   7        8.96        7.84      1.12 o 
  -2  -9   7       44.06       38.63      1.68 o 
  -1  -9   7        0.57        1.40      3.36 o 
   0  -9   7        0.08        5.32      3.36 o 
   1  -9   7        1.64        3.36      3.36 o 
   2  -9   7        0.45        0.56      3.64 o 
   3  -9   7        3.78        4.76      1.12 o 
   4  -9   7        0.34       -1.96      4.20 o 
  -6  -8   7       39.23       42.54      1.68 o 
  -5  -8   7       38.91       39.18      1.68 o 
  -4  -8   7       29.62       29.67      1.12 o 
  -3  -8   7       16.15       15.95      1.12 o 
  -2  -8   7       59.85       54.02      2.24 o 
  -1  -8   7      246.03      218.32      5.60 o 
   0  -8   7      413.26      348.19      6.72 o 
   1  -8   7       20.90       26.59      1.40 o 
   2  -8   7        0.38       -0.56      3.64 o 
   3  -8   7      115.92      117.27      4.48 o 
   4  -8   7      104.42      115.32      4.76 o 
   5  -8   7        2.04       -0.84      4.20 o 
  -7  -7   7      102.78      113.64      4.48 o 
  -6  -7   7       31.66       36.67      1.12 o 
  -5  -7   7       67.70       65.77      2.80 o 
  -4  -7   7       19.36       22.39      1.12 o 
  -3  -7   7       54.05       50.94      1.96 o 
  -2  -7   7      238.07      233.71      5.60 o 
  -1  -7   7       13.06       14.83      0.84 o 
   0  -7   7       16.10       19.03      0.84 o 
   1  -7   7        0.05       -0.28      3.08 o 
   2  -7   7        3.04        3.08      3.36 o 
   3  -7   7        4.05        4.76      0.84 o 
   4  -7   7        0.23       -3.08      3.36 o 
   5  -7   7        1.84       -3.92      3.92 o 
   6  -7   7        0.07       -0.56      3.92 o 
  -7  -6   7       41.24       42.26      1.68 o 
  -6  -6   7      625.64      651.59      9.52 o 
  -5  -6   7      399.87      408.64      7.56 o 
  -4  -6   7        1.80        3.64      0.84 o 
  -3  -6   7        3.78        3.36      2.80 o 
  -2  -6   7       51.67       52.90      2.24 o 
  -1  -6   7       18.32       13.15      0.84 o 
   0  -6   7      603.06      517.24      7.00 o 
   1  -6   7       68.19       48.42      1.96 o 
   2  -6   7      797.30      684.34      8.40 o 
   3  -6   7      152.72      153.94      5.04 o 
   4  -6   7      120.87      121.75      4.76 o 
   5  -6   7        8.79        8.12      1.12 o 
   6  -6   7       49.42       54.86      1.96 o 
  -8  -5   7        0.40        6.16      3.64 o 
  -7  -5   7        9.18        5.32      3.64 o 
  -6  -5   7        0.32       -2.24      3.36 o 
  -5  -5   7      245.13      255.54      5.88 o 
  -4  -5   7        9.41        9.24      0.84 o 
  -3  -5   7       17.66       19.31      0.84 o 
  -2  -5   7        5.11        4.48      0.84 o 
  -1  -5   7        9.45        9.24      0.84 o 
   0  -5   7        0.71        0.56      2.52 o 
   1  -5   7        0.91       -2.52      2.52 o 
   2  -5   7       22.66       19.03      0.84 o 
   3  -5   7       18.35       18.19      0.84 o 
   4  -5   7        2.87       -2.80      3.08 o 
   5  -5   7        0.35        0.00      3.36 o 
   6  -5   7       11.72       13.15      1.12 o 
   7  -5   7        3.04       -0.28      3.92 o 
  -8  -4   7        1.93        3.08      3.64 o 
  -7  -4   7        0.07        4.76      3.08 o 
  -6  -4   7      117.02      113.36      4.48 o 
  -5  -4   7      103.40       99.36      3.92 o 
  -4  -4   7      295.04      266.46      5.32 o 
  -3  -4   7       25.09       24.63      0.84 o 
  -2  -4   7       28.73       26.31      1.12 o 
  -1  -4   7      113.27      119.23      3.64 o 
   0  -4   7      288.65      279.05      4.76 o 
   1  -4   7      522.71      457.62      5.88 o 
   2  -4   7      813.51      671.18      7.28 o 
   3  -4   7       15.25       18.19      0.84 o 
   4  -4   7       28.08       22.11      1.12 o 
   5  -4   7       80.29       77.25      3.08 o 
   6  -4   7      256.83      263.38      6.44 o 
   7  -4   7        9.38        8.68      1.12 o 
  -8  -3   7        0.00       -0.28      3.64 o 
  -7  -3   7        0.45        1.12      3.08 o 
  -6  -3   7        0.51       -1.96      2.80 o 
  -5  -3   7       20.26       21.83      0.84 o 
  -4  -3   7      103.41      103.00      3.64 o 
  -3  -3   7        0.03       -1.68      2.24 o 
  -2  -3   7       69.79       67.73      2.80 o 
  -1  -3   7       17.75       19.31      0.84 o 
   0  -3   7       87.51       89.85      3.08 o 
   1  -3   7        1.99       -0.56      2.24 o 
   2  -3   7       21.07       22.11      0.84 o 
   3  -3   7        0.02        4.20      2.24 o 
   4  -3   7        0.71       -2.24      2.52 o 
   5  -3   7        0.46        3.64      2.80 o 
   6  -3   7       16.14       19.31      1.12 o 
   7  -3   7       14.73       15.95      1.12 o 
   8  -3   7        5.51        2.24      4.20 o 
  -8  -2   7        4.20        5.32      3.36 o 
  -7  -2   7       21.03       21.83      1.12 o 
  -6  -2   7       69.67       62.98      2.80 o 
  -5  -2   7       35.63       33.03      1.40 o 
  -4  -2   7      201.81      183.05      4.20 o 
  -3  -2   7      144.69      131.55      3.64 o 
  -2  -2   7        0.20        0.28      1.96 o 
  -1  -2   7      396.34      361.62      4.76 o 
   0  -2   7       33.87       24.91      1.12 o 
   1  -2   7        8.09        3.92      2.24 o 
   2  -2   7       35.94       42.26      1.96 o 
   3  -2   7      687.53      684.34      7.00 o 
   4  -2   7        1.32        1.96      2.52 o 
   5  -2   7        5.95        5.32      0.84 o 
   6  -2   7        8.76       10.64      0.84 o 
   7  -2   7       52.36       58.22      2.52 o 
   8  -2   7       13.46       15.39      1.12 o 
  -9  -1   7       10.29        8.96      1.12 o 
  -8  -1   7        7.75        5.88      3.64 o 
  -7  -1   7       67.42       65.77      2.80 o 
  -6  -1   7       13.21       13.43      0.84 o 
  -5  -1   7       66.77       60.18      2.52 o 
  -4  -1   7       39.55       36.67      1.68 o 
  -3  -1   7      107.19       95.72      3.08 o 
  -2  -1   7      199.58      172.13      3.64 o 
  -1  -1   7        1.94        0.00      1.96 o 
   0  -1   7       11.32        8.40      0.56 o 
   1  -1   7        0.42        2.80      1.96 o 
   2  -1   7       37.06       27.99      1.40 o 
   3  -1   7        1.66        0.84      2.24 o 
   4  -1   7        1.40        1.40      2.52 o 
   5  -1   7       31.94       30.79      1.12 o 
   6  -1   7        2.28        5.04      2.80 o 
   7  -1   7       10.53       10.36      0.84 o 
   8  -1   7        0.43       -3.64      3.64 o 
  -9   0   7        5.47        4.08      2.75 o 
  -8   0   7       60.32       58.46      4.62 o 
  -7   0   7        1.19        0.80      2.10 o 
  -6   0   7       22.22       19.66      1.82 o 
  -5   0   7        1.41        1.26      1.78 o 
  -4   0   7      174.82      157.06     10.78 o 
  -3   0   7        1.57        1.82      1.39 o 
  -2   0   7      567.39      535.48      5.04 o 
  -1   0   7       42.78       38.22      1.19 o 
   0   0   7      473.11      425.08      5.18 o 
   1   0   7     1353.89     1269.61     35.27 o 
   2   0   7        2.80        5.18      0.40 o 
   3   0   7       81.48       71.39      2.07 o 
   4   0   7       36.03       43.25      1.54 o 
   5   0   7        9.13        9.55      0.59 o 
   6   0   7      120.27      118.75      8.68 o 
   7   0   7        0.41        1.24      2.07 o 
   8   0   7        3.14        1.54      2.37 o 
  -9   1   7       25.25       25.75      1.40 o 
  -8   1   7       25.16       26.59      1.12 o 
  -7   1   7      106.35      106.08      3.92 o 
  -6   1   7       65.17       71.93      2.52 o 
  -5   1   7        2.02        3.08      2.52 o 
  -4   1   7       13.59       15.11      0.84 o 
  -3   1   7      149.22      140.23      3.36 o 
  -2   1   7        4.53        1.96      0.56 o 
  -1   1   7      147.19      143.02      3.08 o 
   0   1   7        3.29        7.00      0.56 o 
   1   1   7        2.66        7.00      0.56 o 
   2   1   7       69.39       65.21      2.52 o 
   3   1   7        1.31        2.24      1.96 o 
   4   1   7        0.18       -1.12      2.24 o 
   5   1   7       57.05       56.54      2.24 o 
   6   1   7      133.74      125.39      4.48 o 
   7   1   7        0.62       -0.84      2.80 o 
   8   1   7        2.61        5.60      3.36 o 
   9   1   7        0.98       -1.40      3.92 o 
  -8   2   7       92.13       93.20      3.64 o 
  -7   2   7        2.65       -1.68      3.36 o 
  -6   2   7      840.63      794.33      8.96 o 
  -5   2   7      176.83      169.05      4.48 o 
  -4   2   7       66.83       57.10      2.52 o 
  -3   2   7       23.47       19.03      0.84 o 
  -2   2   7        7.73        9.24      0.56 o 
  -1   2   7      267.37      204.60      3.64 o 
   0   2   7        5.38        0.84      1.96 o 
   1   2   7      740.99      647.95      5.60 o 
   2   2   7     1055.27      975.14      7.00 o 
   3   2   7      847.32      765.23      6.72 o 
   4   2   7      126.13      114.48      3.36 o 
   5   2   7       41.74       42.26      2.24 o 
   6   2   7       33.86       34.99      1.40 o 
   7   2   7        4.40        4.76      2.80 o 
   8   2   7        1.72       -1.12      3.36 o 
   9   2   7        0.87        2.52      3.64 o 
  -8   3   7       43.28       45.34      1.68 o 
  -7   3   7        6.99        4.76      3.36 o 
  -6   3   7      129.64      138.27      4.76 o 
  -5   3   7      525.81      502.41      7.00 o 
  -4   3   7      205.56      207.96      4.48 o 
  -3   3   7       39.01       39.74      1.68 o 
  -2   3   7       16.12       15.95      0.56 o 
  -1   3   7       19.31       20.43      0.84 o 
   0   3   7        0.05        2.80      1.96 o 
   1   3   7       23.17       27.71      1.12 o 
   2   3   7        0.36        0.28      1.96 o 
   3   3   7       28.86       26.31      1.12 o 
   4   3   7       20.18       16.23      0.84 o 
   5   3   7        0.02        0.84      2.52 o 
   6   3   7       24.28       29.67      1.12 o 
   7   3   7        2.03        3.36      2.80 o 
   8   3   7       34.67       36.67      1.68 o 
   9   3   7        0.79        0.28      3.92 o 
  -8   4   7        2.55        4.48      3.64 o 
  -7   4   7       37.50       39.74      1.68 o 
  -6   4   7      260.81      244.07      5.88 o 
  -5   4   7      132.91      139.95      4.76 o 
  -4   4   7     2280.14     2266.01     13.15 o 
  -3   4   7     1040.01      942.12      7.84 o 
  -2   4   7       28.93       26.03      1.12 o 
  -1   4   7      151.43      134.07      3.36 o 
   0   4   7       18.23        6.72      0.56 o 
   1   4   7      141.79      155.62      3.36 o 
   2   4   7       55.10       64.93      2.52 o 
   3   4   7       62.94       69.97      2.80 o 
   4   4   7      208.67      215.80      4.20 o 
   5   4   7        8.87        4.76      2.52 o 
   6   4   7      190.86      204.04      5.04 o 
   7   4   7       20.52       22.39      1.12 o 
   8   4   7       14.43       15.95      1.12 o 
   9   4   7        1.49       -2.24      3.64 o 
  -8   5   7        0.01       -5.04      5.04 o 
  -7   5   7        7.51        5.32      3.64 o 
  -6   5   7       15.33       15.39      0.84 o 
  -5   5   7      458.97      479.46      7.28 o 
  -4   5   7      538.15      555.59      7.28 o 
  -3   5   7     1398.95     1467.47     10.36 o 
  -2   5   7      640.36      591.69      6.16 o 
  -1   5   7        1.97        2.80      1.96 o 
   0   5   7      401.62      380.93      4.76 o 
   1   5   7       11.94        9.24      0.56 o 
   2   5   7       38.45       42.26      1.96 o 
   3   5   7        0.31        0.00      0.56 o 
   4   5   7       12.98       12.32      0.84 o 
   5   5   7       35.04       32.75      1.40 o 
   6   5   7       22.48       20.71      1.12 o 
   7   5   7        1.96        3.36      3.08 o 
   8   5   7       11.42       15.11      1.12 o 
   9   5   7       11.45       12.88      1.12 o 
  -8   6   7       55.01       55.42      2.52 o 
  -7   6   7        4.90        3.64      1.12 o 
  -6   6   7        5.61        2.24      3.36 o 
  -5   6   7        7.21        5.88      0.84 o 
  -4   6   7     1515.04     1486.23     11.76 o 
  -3   6   7     1428.21     1412.34     10.64 o 
  -2   6   7     1083.07     1063.59      8.68 o 
  -1   6   7      463.39      433.83      5.60 o 
   0   6   7      344.90      330.27      4.76 o 
   1   6   7        5.25        3.36      2.24 o 
   2   6   7      229.57      217.20      4.20 o 
   3   6   7      660.33      664.18      7.00 o 
   4   6   7      729.73      722.40      8.12 o 
   5   6   7      147.98      150.30      4.48 o 
   6   6   7       52.15       54.30      2.24 o 
   7   6   7        0.04        3.08      3.08 o 
   8   6   7       31.57       33.59      1.40 o 
   9   6   7        0.32        2.80      3.64 o 
  -7   7   7       12.48       12.04      1.12 o 
  -6   7   7       43.95       44.78      1.96 o 
  -5   7   7       52.24       53.74      2.24 o 
  -4   7   7        4.17        5.04      0.84 o 
  -3   7   7      563.09      581.34      7.28 o 
  -2   7   7      583.67      567.62      7.00 o 
  -1   7   7       98.33       94.04      3.36 o 
   0   7   7      340.02      342.31      5.04 o 
   1   7   7      138.95      132.39      3.64 o 
   2   7   7       45.47       41.42      2.24 o 
   3   7   7       38.08       44.22      1.96 o 
   4   7   7      119.54      119.51      4.20 o 
   5   7   7        0.47        4.48      2.80 o 
   6   7   7       13.56       13.71      0.84 o 
   7   7   7       10.01       11.48      1.12 o 
   8   7   7        0.41        4.20      3.08 o 
  -7   8   7       20.05       20.71      1.40 o 
  -6   8   7       27.73       27.43      1.12 o 
  -5   8   7       16.37       18.75      1.12 o 
  -4   8   7       66.70       62.14      2.80 o 
  -3   8   7        9.40        5.60      3.08 o 
  -2   8   7      472.46      555.03      7.28 o 
  -1   8   7      706.66      741.43      7.84 o 
   0   8   7       13.77       15.39      0.84 o 
   1   8   7       19.71       23.51      1.12 o 
   2   8   7      120.26      123.43      3.92 o 
   3   8   7      109.91      121.47      4.20 o 
   4   8   7       90.49       96.56      3.92 o 
   5   8   7      167.33      161.78      5.04 o 
   6   8   7       56.15       54.86      2.52 o 
   7   8   7        0.00        2.52      3.64 o 
   8   8   7       14.43       14.27      1.12 o 
  -6   9   7        0.00       -0.56      3.92 o 
  -5   9   7       35.25       34.15      1.40 o 
  -4   9   7       21.53       20.71      1.12 o 
  -3   9   7      119.42      112.80      4.48 o 
  -2   9   7      106.99      115.88      4.20 o 
  -1   9   7       14.95       15.11      0.84 o 
   0   9   7      158.76      179.69      4.76 o 
   1   9   7      233.58      242.39      5.32 o 
   2   9   7       11.19       12.60      0.84 o 
   3   9   7        4.29        4.20      2.80 o 
   4   9   7       31.18       33.03      1.40 o 
   5   9   7       26.68       26.87      1.40 o 
   6   9   7        6.60        6.44      3.64 o 
   7   9   7        0.39       -1.12      3.64 o 
   8   9   7        3.52        3.64      4.20 o 
  -6  10   7        5.87        5.04      4.20 o 
  -5  10   7        1.12        1.12      1.12 o 
  -4  10   7       65.84       66.89      2.80 o 
  -3  10   7       30.27       33.87      1.12 o 
  -2  10   7       59.59       60.46      2.24 o 
  -1  10   7       72.69       67.17      2.80 o 
   0  10   7       97.72      100.20      4.20 o 
   1  10   7      118.33      120.35      4.48 o 
   2  10   7        7.47        9.52      0.84 o 
   3  10   7       99.67       92.64      3.92 o 
   4  10   7        0.07        2.80      3.08 o 
   5  10   7       35.66       35.27      1.40 o 
   6  10   7        7.59        8.96      1.12 o 
   7  10   7        2.07        5.04      3.64 o 
  -5  11   7      152.83      147.50      5.60 o 
  -4  11   7       12.33       12.32      1.12 o 
  -3  11   7        1.91        1.68      3.92 o 
  -2  11   7        0.66       -3.08      3.36 o 
  -1  11   7        3.45        5.88      3.36 o 
   0  11   7       65.71       62.42      2.80 o 
   1  11   7       37.92       39.46      1.68 o 
   2  11   7       27.73       27.43      1.12 o 
   3  11   7       58.12       58.78      2.52 o 
   4  11   7        0.02       -3.36      3.36 o 
   5  11   7       63.39       61.02      2.52 o 
   6  11   7        6.49        4.20      1.12 o 
   7  11   7        2.43        3.08      3.64 o 
  -4  12   7       85.39       84.81      3.08 o 
  -3  12   7       34.26       33.59      1.40 o 
  -2  12   7        0.00       -3.92      3.92 o 
  -1  12   7       55.99       59.62      2.52 o 
   0  12   7      116.76      128.19      5.04 o 
   1  12   7      138.84      132.11      5.04 o 
   2  12   7        2.36        4.20      3.64 o 
   3  12   7      170.15      163.18      5.88 o 
   4  12   7        1.37        5.32      3.64 o 
   5  12   7       76.54       75.57      3.36 o 
   6  12   7        4.28        6.44      1.12 o 
  -3  13   7      107.07      105.80      4.76 o 
  -2  13   7        7.68        8.12      1.40 o 
  -1  13   7       21.65       24.63      1.40 o 
   0  13   7        0.00       -0.56      3.92 o 
   1  13   7        0.06        5.60      3.92 o 
   2  13   7       16.29       15.95      1.12 o 
   3  13   7       13.19       13.15      1.12 o 
   4  13   7        6.87       -3.36      4.20 o 
   5  13   7        0.28       -2.80      4.20 o 
  -1  14   7      101.17       99.92      3.64 o 
   0  14   7       54.47       49.82      1.96 o 
   1  14   7        3.67        5.32      1.12 o 
   2  14   7       43.59       44.22      1.96 o 
   3  14   7        3.91        1.68      4.48 o 
   4  14   7       36.29       37.23      1.68 o 
  -3 -10   8        0.27        3.92      3.92 o 
  -2 -10   8        0.34        1.12      3.92 o 
  -1 -10   8        6.29        4.48      3.92 o 
   0 -10   8       64.16       78.93      2.80 o 
   1 -10   8       12.76       12.60      1.40 o 
  -5  -9   8       19.85       19.03      1.12 o 
  -4  -9   8       26.71       23.79      1.40 o 
  -3  -9   8        1.86        0.28      3.64 o 
  -2  -9   8        0.52       -3.64      3.64 o 
  -1  -9   8       23.35       23.23      1.12 o 
   0  -9   8        2.65        0.56      3.64 o 
   1  -9   8       34.79       35.55      1.12 o 
   2  -9   8        0.01       -1.12      1.12 o 
   3  -9   8        3.04        4.48      1.12 o 
  -6  -8   8      129.01      113.08      5.04 o 
  -5  -8   8       43.54       39.74      1.68 o 
  -4  -8   8       28.29       32.19      1.40 o 
  -3  -8   8        9.80        9.24      1.12 o 
  -2  -8   8       53.08       53.74      2.52 o 
  -1  -8   8        4.79        2.80      3.36 o 
   0  -8   8        1.66        3.08      3.08 o 
   1  -8   8       38.19       35.83      1.40 o 
   2  -8   8       49.08       45.62      1.68 o 
   3  -8   8       10.50        1.12      3.92 o 
   4  -8   8        0.38       -1.96      3.92 o 
  -6  -7   8        1.35        1.12      3.92 o 
  -5  -7   8        0.14        1.96      3.64 o 
  -4  -7   8        3.45        4.76      3.36 o 
  -3  -7   8       10.05       12.04      0.84 o 
  -2  -7   8       80.45       89.85      3.92 o 
  -1  -7   8       12.74       12.04      0.84 o 
   0  -7   8        2.18       -1.12      3.08 o 
   1  -7   8       18.10       17.07      1.12 o 
   2  -7   8        6.41        4.76      1.12 o 
   3  -7   8       18.47       22.11      1.12 o 
   4  -7   8        0.03        5.88      3.36 o 
   5  -7   8        1.62        2.52      3.92 o 
  -7  -6   8        1.34        4.76      3.92 o 
  -6  -6   8      324.78      316.28      7.56 o 
  -5  -6   8      127.11      134.07      5.04 o 
  -4  -6   8      395.61      386.81      7.28 o 
  -3  -6   8      181.14      181.93      5.32 o 
  -2  -6   8      228.01      230.35      5.32 o 
  -1  -6   8       68.47       62.98      2.80 o 
   0  -6   8      158.43      147.22      4.48 o 
   1  -6   8      394.44      349.87      6.44 o 
   2  -6   8      192.05      144.42      5.04 o 
   3  -6   8       25.81       22.67      1.12 o 
   4  -6   8       30.85       26.31      1.12 o 
   5  -6   8       22.74       25.75      1.12 o 
   6  -6   8      117.10      139.95      5.60 o 
  -7  -5   8       13.36       14.55      1.12 o 
  -6  -5   8        0.12        0.84      3.08 o 
  -5  -5   8      132.55      139.39      5.04 o 
  -4  -5   8       68.21       65.49      3.08 o 
  -3  -5   8      214.88      199.28      5.04 o 
  -2  -5   8        8.27        4.20      2.80 o 
  -1  -5   8       36.53       34.43      1.40 o 
   0  -5   8       10.04        8.12      0.84 o 
   1  -5   8        1.03        0.84      2.80 o 
   2  -5   8       12.23       13.43      0.84 o 
   3  -5   8        4.01        3.36      0.84 o 
   4  -5   8        0.00       -3.08      3.08 o 
   5  -5   8       43.75       43.38      1.68 o 
   6  -5   8       15.92       17.63      1.12 o 
  -8  -4   8       35.89       36.67      1.68 o 
  -7  -4   8        3.65        2.80      3.64 o 
  -6  -4   8       60.33       62.42      2.80 o 
  -5  -4   8       29.84       28.55      1.12 o 
  -4  -4   8     1396.79     1342.08     11.48 o 
  -3  -4   8     1331.49     1274.35     10.64 o 
  -2  -4   8      393.99      387.65      6.16 o 
  -1  -4   8       25.05       24.35      1.40 o 
   0  -4   8        0.65        0.28      2.52 o 
   1  -4   8       15.31        9.24      0.84 o 
   2  -4   8        4.82        1.68      2.52 o 
   3  -4   8      558.14      474.70      7.00 o 
   4  -4   8      425.06      344.27      6.44 o 
   5  -4   8        4.90        6.44      0.84 o 
   6  -4   8       45.58       41.98      1.96 o 
   7  -4   8       11.27       11.20      1.12 o 
  -8  -3   8        0.36       -3.64      3.64 o 
  -7  -3   8        2.28        0.56      3.08 o 
  -6  -3   8        2.65        3.92      3.08 o 
  -5  -3   8       21.45       22.39      0.84 o 
  -4  -3   8        1.48       -0.84      2.80 o 
  -3  -3   8      692.79      679.30      7.56 o 
  -2  -3   8      186.86      181.37      4.48 o 
  -1  -3   8      501.66      465.74      6.16 o 
   0  -3   8        5.50        6.16      0.56 o 
   1  -3   8       32.12       31.07      1.40 o 
   2  -3   8       20.96       21.27      0.84 o 
   3  -3   8       25.34       23.79      1.12 o 
   4  -3   8       15.75       17.07      0.84 o 
   5  -3   8       25.38       20.99      1.40 o 
   6  -3   8        0.16       -3.08      3.08 o 
   7  -3   8       16.22       19.59      1.12 o 
  -8  -2   8       24.33       26.59      1.12 o 
  -7  -2   8        0.84        0.00      3.36 o 
  -6  -2   8        1.24        0.56      3.08 o 
  -5  -2   8        6.08        3.36      2.80 o 
  -4  -2   8       18.42       13.43      0.84 o 
  -3  -2   8      359.27      302.56      5.32 o 
  -2  -2   8      915.80      827.36      7.56 o 
  -1  -2   8      505.70      444.47      5.60 o 
   0  -2   8      354.01      311.52      4.76 o 
   1  -2   8      313.77      282.97      4.76 o 
   2  -2   8      465.45      458.74      5.88 o 
   3  -2   8      214.20      167.10      4.48 o 
   4  -2   8      700.71      614.64      7.84 o 
   5  -2   8       54.77       54.30      2.24 o 
   6  -2   8       33.11       26.87      1.12 o 
   7  -2   8        9.43        9.80      1.12 o 
   8  -2   8       68.20       76.41      3.36 o 
  -8  -1   8        4.50        1.40      3.64 o 
  -7  -1   8       45.39       48.98      1.96 o 
  -6  -1   8        7.59        4.48      3.08 o 
  -5  -1   8       16.65       15.95      0.84 o 
  -4  -1   8      133.22      130.15      3.92 o 
  -3  -1   8       17.45       14.27      0.84 o 
  -2  -1   8       60.16       47.02      2.24 o 
  -1  -1   8       93.18       84.25      3.08 o 
   0  -1   8        1.08        0.56      1.96 o 
   1  -1   8       94.28       85.93      3.08 o 
   2  -1   8      125.58      110.00      3.36 o 
   3  -1   8      112.11      104.40      3.64 o 
   4  -1   8       15.10       14.27      0.84 o 
   5  -1   8       11.04        5.32      3.08 o 
   6  -1   8       21.65       24.07      1.12 o 
   7  -1   8        7.83        9.52      1.12 o 
   8  -1   8        4.03        0.00      3.92 o 
  -8   0   8       10.68       13.33      0.79 o 
  -7   0   8        1.62        1.53      2.07 o 
  -6   0   8       99.20      102.73      3.78 o 
  -5   0   8       33.83       29.08      1.82 o 
  -4   0   8      433.36      422.02     23.51 o 
  -3   0   8      331.34      301.62      9.66 o 
  -2   0   8      101.20       92.14      2.24 o 
  -1   0   8      677.56      558.44      5.32 o 
   0   0   8       35.57       33.31      0.99 o 
   1   0   8      157.36      142.99      2.52 o 
   2   0   8       54.12       52.06      1.58 o 
   3   0   8       62.95       55.70      1.96 o 
   4   0   8       68.52       67.55      3.50 o 
   5   0   8      498.36      463.48      7.42 o 
   6   0   8      220.68      201.87      8.54 o 
   7   0   8       40.86       42.72      1.39 o 
   8   0   8        0.14        2.38      2.57 o 
  -8   1   8        1.01       -3.08      3.64 o 
  -7   1   8        0.06       -0.84      0.84 o 
  -6   1   8        0.03        0.84      2.80 o 
  -5   1   8       36.79       33.03      1.40 o 
  -4   1   8        2.99        2.80      2.52 o 
  -3   1   8      130.08      116.72      3.64 o 
  -2   1   8       32.30       29.11      1.40 o 
  -1   1   8      218.36      195.64      3.64 o 
   0   1   8      160.01      144.70      3.36 o 
   1   1   8       31.01       28.83      1.40 o 
   2   1   8        4.56        2.80      1.96 o 
   3   1   8       66.47       57.10      2.24 o 
   4   1   8       11.71       12.04      0.84 o 
   5   1   8      194.10      181.93      4.76 o 
   6   1   8       61.31       57.94      2.24 o 
   7   1   8        0.01        1.96      3.08 o 
   8   1   8        0.29       -2.80      3.36 o 
  -8   2   8       48.30       54.02      2.24 o 
  -7   2   8       48.89       52.90      1.96 o 
  -6   2   8       15.89       13.43      0.84 o 
  -5   2   8       13.39       13.99      0.84 o 
  -4   2   8        0.31       -2.24      2.24 o 
  -3   2   8       21.73       20.71      0.84 o 
  -2   2   8     1085.06     1009.85      7.84 o 
  -1   2   8      455.45      420.40      5.04 o 
   0   2   8       76.51       68.01      2.80 o 
   1   2   8      389.29      330.55      4.48 o 
   2   2   8        4.24        1.68      1.96 o 
   3   2   8      135.02      117.83      3.64 o 
   4   2   8        1.60        1.12      2.24 o 
   5   2   8      109.47      115.04      3.92 o 
   6   2   8       27.68       26.31      1.12 o 
   7   2   8       42.10       40.30      1.68 o 
   8   2   8        3.42        6.16      3.36 o 
  -8   3   8        0.37        2.24      3.64 o 
  -7   3   8       62.07       64.38      2.80 o 
  -6   3   8        0.41        1.12      2.80 o 
  -5   3   8       97.60       92.08      4.20 o 
  -4   3   8       72.19       72.77      2.80 o 
  -3   3   8      273.57      251.62      4.48 o 
  -2   3   8      104.05      108.60      3.08 o 
  -1   3   8       16.73       17.35      0.56 o 
   0   3   8        1.95        0.28      1.96 o 
   1   3   8        2.67        1.96      0.56 o 
   2   3   8       16.53       17.07      0.84 o 
   3   3   8       30.08       24.35      1.12 o 
   4   3   8       19.17       19.59      1.12 o 
   5   3   8       41.65       39.18      1.68 o 
   6   3   8       68.10       67.17      2.80 o 
   7   3   8       11.66       12.32      0.84 o 
   8   3   8        0.13        5.60      3.36 o 
  -8   4   8       10.23       11.48      1.12 o 
  -7   4   8       80.18       77.81      3.92 o 
  -6   4   8       36.87       36.39      1.68 o 
  -5   4   8       95.65       95.72      3.92 o 
  -4   4   8      490.78      457.06      6.72 o 
  -3   4   8      233.81      225.03      4.76 o 
  -2   4   8      433.48      371.98      5.32 o 
  -1   4   8       47.76       53.46      2.24 o 
   0   4   8        0.95        0.84      1.96 o 
   1   4   8       37.21       31.91      1.12 o 
   2   4   8       26.97       27.43      1.12 o 
   3   4   8       62.23       55.98      2.24 o 
   4   4   8      106.68      110.56      3.64 o 
   5   4   8      175.64      185.29      4.76 o 
   6   4   8       27.06       23.23      1.12 o 
   7   4   8       26.00       26.03      1.40 o 
   8   4   8       83.75       90.13      3.64 o 
  -8   5   8       19.43       20.43      1.12 o 
  -7   5   8        0.01        0.84      3.64 o 
  -6   5   8       93.36       87.61      3.92 o 
  -5   5   8       17.82       18.75      0.84 o 
  -4   5   8       30.44       34.99      1.40 o 
  -3   5   8      220.73      214.96      4.76 o 
  -2   5   8      113.77      112.24      3.64 o 
  -1   5   8      340.96      309.84      4.76 o 
   0   5   8      193.22      191.45      3.92 o 
   1   5   8        0.39        1.68      1.96 o 
   2   5   8       48.91       52.90      2.24 o 
   3   5   8       52.62       54.86      2.24 o 
   4   5   8        4.03        3.92      0.84 o 
   5   5   8       15.95       18.19      0.84 o 
   6   5   8        0.02       -2.24      2.80 o 
   7   5   8        1.48        0.00      3.36 o 
   8   5   8        9.66       10.08      1.12 o 
  -7   6   8       14.51       15.67      1.12 o 
  -6   6   8       53.06       51.50      2.24 o 
  -5   6   8      119.78      126.51      4.76 o 
  -4   6   8       17.09       17.35      0.84 o 
  -3   6   8      287.38      300.04      5.60 o 
  -2   6   8     1507.13     1460.20     10.64 o 
  -1   6   8     1438.30     1394.70      9.80 o 
   0   6   8      117.94      120.07      3.36 o 
   1   6   8        8.12        7.56      0.56 o 
   2   6   8       26.80       28.27      1.12 o 
   3   6   8      137.53      149.46      3.92 o 
   4   6   8       41.82       46.46      1.96 o 
   5   6   8      232.36      249.10      5.32 o 
   6   6   8       53.02       53.18      1.96 o 
   7   6   8        5.48        1.12      3.36 o 
   8   6   8       45.63       43.10      2.24 o 
  -7   7   8       51.58       68.57      2.80 o 
  -6   7   8        9.70       10.36      1.12 o 
  -5   7   8        0.20       -3.08      3.08 o 
  -4   7   8        1.82        2.52      3.08 o 
  -3   7   8       56.60       61.30      2.52 o 
  -2   7   8      443.94      455.66      6.44 o 
  -1   7   8      931.25      966.19      8.68 o 
   0   7   8      440.82      451.47      6.44 o 
   1   7   8      358.33      366.38      5.60 o 
   2   7   8       64.64       63.54      2.80 o 
   3   7   8       15.32       16.79      0.84 o 
   4   7   8       20.82       19.03      0.84 o 
   5   7   8       56.32       58.50      2.52 o 
   6   7   8       15.25       14.83      0.84 o 
   7   7   8        1.06       -1.12      3.36 o 
   8   7   8        8.16        8.40      1.12 o 
  -7   8   8        8.69       12.88      1.12 o 
  -6   8   8      132.69      145.26      5.60 o 
  -5   8   8       26.53       31.07      1.12 o 
  -4   8   8       90.97       91.52      3.64 o 
  -3   8   8       24.13       23.51      0.84 o 
  -2   8   8      464.61      478.90      7.00 o 
  -1   8   8      985.14     1232.93     10.36 o 
   0   8   8      868.06      929.80      8.96 o 
   1   8   8     1206.11     1233.48     10.08 o 
   2   8   8       62.39       66.89      3.08 o 
   3   8   8       24.59       24.91      1.12 o 
   4   8   8       38.95       38.07      1.68 o 
   5   8   8      337.21      345.67      6.72 o 
   6   8   8      252.55      237.63      6.16 o 
   7   8   8       21.06       23.79      1.12 o 
   8   8   8       33.06       30.23      1.40 o 
  -6   9   8       11.40       10.08      1.12 o 
  -5   9   8       18.64       20.99      1.12 o 
  -4   9   8       77.03       88.45      3.36 o 
  -3   9   8       18.76       21.83      1.12 o 
  -2   9   8      169.90      202.64      5.32 o 
  -1   9   8      381.64      394.65      6.72 o 
   0   9   8      704.18      686.86      8.40 o 
   1   9   8      462.35      465.18      7.00 o 
   2   9   8      617.49      635.64      8.12 o 
   3   9   8        0.12       -1.40      3.08 o 
   4   9   8        7.27       10.36      0.84 o 
   5   9   8       68.01       70.25      3.36 o 
   6   9   8       11.94       13.99      1.12 o 
   7   9   8       32.88       31.91      1.40 o 
  -5  10   8        7.53        3.92      3.92 o 
  -4  10   8       20.38       24.07      1.12 o 
  -3  10   8       57.78       57.94      2.24 o 
  -2  10   8      218.98      212.44      5.88 o 
  -1  10   8      244.78      253.58      5.60 o 
   0  10   8      190.89      205.72      5.32 o 
   1  10   8      308.33      302.28      6.16 o 
   2  10   8       96.49       95.16      3.92 o 
   3  10   8      238.45      239.59      5.88 o 
   4  10   8       62.03       65.21      2.24 o 
   5  10   8       11.40       12.60      1.12 o 
   6  10   8       94.44       94.04      3.92 o 
   7  10   8       52.42       56.54      2.52 o 
  -5  11   8       22.67       28.27      1.40 o 
  -4  11   8        6.92        2.52      3.92 o 
  -3  11   8       48.31       47.86      1.96 o 
  -2  11   8      222.14      223.35      6.16 o 
  -1  11   8       39.29       40.02      1.68 o 
   0  11   8        8.75        8.68      1.12 o 
   1  11   8        2.53        0.84      3.36 o 
   2  11   8      288.33      279.33      6.44 o 
   3  11   8       11.58       11.76      1.12 o 
   4  11   8      138.92      139.67      5.32 o 
   5  11   8       38.10       40.86      1.68 o 
   6  11   8        0.23        1.12      3.64 o 
  -4  12   8        2.77        2.24      1.40 o 
  -3  12   8        8.28        4.48      4.20 o 
  -2  12   8       58.95       55.98      2.80 o 
  -1  12   8       46.74       47.30      1.96 o 
   0  12   8      127.39      126.79      5.32 o 
   1  12   8       25.02       25.47      1.12 o 
   2  12   8       35.49       33.31      1.68 o 
   3  12   8       24.45       22.11      1.12 o 
   4  12   8        6.84        1.68      4.20 o 
   5  12   8       73.27       65.77      2.80 o 
   6  12   8        0.45       -0.56      3.92 o 
  -3  13   8       31.78       27.15      1.40 o 
  -2  13   8       29.50       26.87      1.40 o 
  -1  13   8        0.41        0.00      4.20 o 
   0  13   8       60.38       66.05      2.52 o 
   1  13   8        0.00        2.80      3.92 o 
   2  13   8        6.87        6.72      3.92 o 
   3  13   8        3.34       -1.68      4.20 o 
   4  13   8       56.15       48.98      1.68 o 
   5  13   8       41.85       40.30      1.40 o 
  -1  14   8      149.34      137.71      5.60 o 
   0  14   8       19.55       17.63      1.40 o 
   1  14   8       18.39       15.67      1.40 o 
   2  14   8       12.61       12.32      1.40 o 
   3  14   8        2.48       -0.28      4.48 o 
  -4  -9   9       23.44       24.07      1.40 o 
  -3  -9   9       36.62       36.95      1.40 o 
  -2  -9   9        0.19        1.40      3.92 o 
  -1  -9   9        7.02        7.28      3.92 o 
   0  -9   9        0.58       -1.68      3.92 o 
   1  -9   9        4.92        6.44      1.12 o 
   2  -9   9        3.92       -1.40      4.20 o 
  -5  -8   9        8.66        1.68      4.20 o 
  -4  -8   9        1.53        2.80      3.64 o 
  -3  -8   9        1.52        1.40      3.92 o 
  -2  -8   9       87.70       85.09      3.64 o 
  -1  -8   9        3.90        6.16      3.64 o 
   0  -8   9       23.83       20.71      1.12 o 
   1  -8   9       77.32       75.29      3.36 o 
   2  -8   9       19.97       28.27      1.40 o 
   3  -8   9       18.69       19.87      1.12 o 
  -6  -7   9        2.17        3.08      3.92 o 
  -5  -7   9       12.71       12.60      1.12 o 
  -4  -7   9       43.14       47.86      1.96 o 
  -3  -7   9       24.41       20.99      1.12 o 
  -2  -7   9        1.12       -0.84      3.36 o 
  -1  -7   9       35.03       38.35      1.12 o 
   0  -7   9        0.36       -0.84      3.36 o 
   1  -7   9       14.44       15.67      1.12 o 
   2  -7   9       10.74       12.32      1.12 o 
   3  -7   9        0.77        2.24      3.36 o 
   4  -7   9        0.58       -3.08      3.92 o 
  -6  -6   9       91.19       87.61      3.36 o 
  -5  -6   9        9.11       11.20      1.12 o 
  -4  -6   9      173.81      169.61      5.88 o 
  -3  -6   9       42.42       41.14      1.96 o 
  -2  -6   9        6.04        7.00      0.84 o 
  -1  -6   9       11.42       10.36      0.84 o 
   0  -6   9       28.72       26.03      1.12 o 
   1  -6   9      116.33      125.39      4.76 o 
   2  -6   9       77.99       68.01      3.08 o 
   3  -6   9       75.24       82.57      3.64 o 
   4  -6   9        8.33        6.16      3.64 o 
   5  -6   9      122.94      146.94      5.32 o 
  -7  -5   9        3.07        6.16      3.64 o 
  -6  -5   9       40.78       44.22      1.68 o 
  -5  -5   9        7.58        6.16      1.12 o 
  -4  -5   9       11.88        5.60      3.36 o 
  -3  -5   9        0.51        3.92      3.08 o 
  -2  -5   9       10.76        9.80      0.84 o 
  -1  -5   9        5.73        4.76      0.84 o 
   0  -5   9       56.51       55.98      2.24 o 
   1  -5   9       11.27       10.64      0.84 o 
   2  -5   9        8.00        7.56      0.84 o 
   3  -5   9        8.02        8.12      0.84 o 
   4  -5   9        6.68        4.76      3.36 o 
   5  -5   9        7.19        5.88      3.64 o 
   6  -5   9        6.97        6.72      1.12 o 
  -7  -4   9       16.88       19.87      1.12 o 
  -6  -4   9        3.22        3.36      3.36 o 
  -5  -4   9        1.20       -2.24      3.08 o 
  -4  -4   9      463.96      412.56      7.56 o 
  -3  -4   9       76.85       70.25      3.08 o 
  -2  -4   9     1192.30     1135.52     10.36 o 
  -1  -4   9      873.74      837.16      8.68 o 
   0  -4   9        2.65        2.24      0.84 o 
   1  -4   9       38.22       38.91      1.68 o 
   2  -4   9      207.71      177.45      5.04 o 
   3  -4   9       87.25       69.97      3.08 o 
   4  -4   9       14.24       13.43      1.12 o 
   5  -4   9        1.70        0.00      3.36 o 
   6  -4   9        9.44        5.32      3.92 o 
  -7  -3   9       35.49       39.46      1.68 o 
  -6  -3   9       98.73       99.92      4.20 o 
  -5  -3   9        0.93        0.00      3.08 o 
  -4  -3   9       20.91       20.71      0.84 o 
  -3  -3   9       37.87       33.31      1.40 o 
  -2  -3   9      164.69      157.86      4.48 o 
  -1  -3   9       66.51       57.94      2.80 o 
   0  -3   9       21.65       19.31      0.84 o 
   1  -3   9       49.99       47.30      1.68 o 
   2  -3   9       24.97       24.07      1.12 o 
   3  -3   9        0.43        0.28      0.84 o 
   4  -3   9        6.21        4.76      0.84 o 
   5  -3   9        8.60       10.36      1.12 o 
   6  -3   9        7.30        5.04      3.64 o 
   7  -3   9        0.22       -1.96      3.64 o 
  -8  -2   9        0.43        4.20      3.36 o 
  -7  -2   9       44.48       46.46      1.68 o 
  -6  -2   9      135.59      130.43      5.04 o 
  -5  -2   9       11.89       11.20      0.84 o 
  -4  -2   9       18.97       19.31      0.84 o 
  -3  -2   9        1.46        0.00      2.52 o 
  -2  -2   9     1574.21     1431.37     10.64 o 
  -1  -2   9     2143.82     1915.02     11.76 o 
   0  -2   9     1057.48      945.20      8.40 o 
   1  -2   9      868.69      787.62      7.84 o 
   2  -2   9        2.56        4.20      2.80 o 
   3  -2   9       10.63        9.24      0.84 o 
   4  -2   9       82.12       83.69      3.36 o 
   5  -2   9      370.30      351.26      7.00 o 
   6  -2   9      131.35      112.52      4.76 o 
   7  -2   9       15.08       12.60      1.12 o 
  -8  -1   9        9.17        9.24      1.12 o 
  -6  -1   9        0.21        4.76      2.80 o 
  -5  -1   9        0.39        2.80      2.52 o 
  -4  -1   9       45.54       45.06      1.96 o 
  -3  -1   9       49.51       42.54      1.68 o 
  -2  -1   9        3.53        3.36      2.24 o 
  -1  -1   9      379.98      313.20      5.04 o 
   0  -1   9      948.41      870.74      7.84 o 
   1  -1   9      290.46      260.30      4.76 o 
   2  -1   9      184.14      171.29      4.20 o 
   3  -1   9        4.50        3.92      2.52 o 
   4  -1   9       81.05       68.57      3.08 o 
   5  -1   9       44.26       43.94      1.96 o 
   6  -1   9       16.82       17.35      1.12 o 
   7  -1   9        6.64        1.96      3.64 o 
  -8   0   9       25.12       26.12      0.93 o 
  -7   0   9        0.01       -0.38      2.15 o 
  -6   0   9        0.02       -2.18      2.18 o 
  -5   0   9        0.76        2.21      1.87 o 
  -4   0   9        0.22       -0.16      1.87 o 
  -3   0   9        0.21        1.26      1.58 o 
  -2   0   9      143.40      125.91      3.50 o 
  -1   0   9       79.36       65.72      1.87 o 
   0   0   9     1261.38     1053.51     20.85 o 
   1   0   9     3148.19     2735.56      9.50 o 
   2   0   9      452.93      368.23      7.84 o 
   3   0   9      118.01      102.59      2.57 o 
   4   0   9       94.41       95.87      3.92 o 
   5   0   9       17.27       13.44      0.59 o 
   6   0   9      164.29      153.62      7.56 o 
   7   0   9       51.72       50.18      1.34 o 
   8   0   9       40.50       36.27      2.10 o 
  -8   1   9        1.85       -3.92      3.92 o 
  -7   1   9       13.92       14.83      1.12 o 
  -6   1   9        3.07        1.68      2.80 o 
  -5   1   9      128.79      130.43      4.48 o 
  -4   1   9        8.12        7.84      0.84 o 
  -3   1   9       46.67       49.54      2.24 o 
  -2   1   9      239.28      230.07      4.48 o 
  -1   1   9       10.25        7.84      0.56 o 
   0   1   9       39.52       28.83      1.40 o 
   1   1   9        4.02        6.16      0.56 o 
   2   1   9      392.39      359.94      5.32 o 
   3   1   9        3.73        3.64      2.52 o 
   4   1   9        0.43        2.24      2.52 o 
   5   1   9        2.16       -0.28      2.80 o 
   6   1   9       53.09       47.86      1.96 o 
   7   1   9       36.05       35.27      1.40 o 
   8   1   9       26.26       31.91      1.40 o 
  -8   2   9        0.71        4.20      3.64 o 
  -7   2   9       14.28       16.51      1.12 o 
  -6   2   9      116.37      117.27      4.48 o 
  -5   2   9       15.81       14.83      0.84 o 
  -4   2   9       13.81       11.48      0.84 o 
  -3   2   9        5.83        4.20      2.52 o 
  -2   2   9      248.60      258.34      4.76 o 
  -1   2   9      604.22      563.14      6.16 o 
   0   2   9       24.16       27.71      1.12 o 
   1   2   9      114.67       93.76      3.08 o 
   2   2   9        0.06       -0.56      0.56 o 
   3   2   9      353.40      330.83      5.32 o 
   4   2   9       53.59       53.46      2.24 o 
   5   2   9       32.39       29.67      1.40 o 
   6   2   9        3.45        1.68      3.08 o 
   7   2   9       33.67       32.19      1.12 o 
   8   2   9      120.04      121.47      4.48 o 
  -8   3   9        0.50       -3.92      3.92 o 
  -7   3   9        2.58       -2.24      3.92 o 
  -6   3   9       29.29       29.11      1.12 o 
  -5   3   9        1.08        0.56      2.80 o 
  -4   3   9        0.11       -1.12      2.52 o 
  -3   3   9       73.04       68.85      2.80 o 
  -2   3   9      151.44      150.02      3.92 o 
  -1   3   9      262.81      248.82      4.48 o 
   0   3   9      305.84      294.45      4.76 o 
   1   3   9      415.03      379.81      5.32 o 
   2   3   9        8.88        8.40      0.56 o 
   3   3   9       86.40       82.29      3.36 o 
   4   3   9       50.29       53.18      2.24 o 
   5   3   9       10.47       11.20      0.84 o 
   6   3   9        4.60        4.48      0.84 o 
   7   3   9       42.18       40.58      1.40 o 
   8   3   9        9.22        7.00      3.92 o 
  -8   4   9       35.89       36.67      1.40 o 
  -7   4   9        6.46        7.00      1.12 o 
  -6   4   9        4.21       -3.36      3.36 o 
  -5   4   9       44.81       44.22      1.96 o 
  -4   4   9       14.41       15.67      0.84 o 
  -3   4   9      146.03      145.54      4.20 o 
  -2   4   9        0.38        0.56      2.24 o 
  -1   4   9      342.24      316.00      5.04 o 
   0   4   9      738.13      724.64      7.00 o 
   1   4   9      339.68      327.75      5.04 o 
   2   4   9      377.44      370.02      5.32 o 
   3   4   9       91.57       82.85      3.36 o 
   4   4   9       95.56       92.36      3.64 o 
   5   4   9       53.94       46.46      1.96 o 
   6   4   9       12.83       11.76      0.84 o 
   7   4   9       44.64       47.86      1.96 o 
   8   4   9        0.77        3.92      3.36 o 
  -7   5   9       67.89       68.29      2.80 o 
  -6   5   9        0.06       -2.24      3.36 o 
  -5   5   9      104.37      104.68      4.20 o 
  -4   5   9       17.59       15.11      0.84 o 
  -3   5   9       57.90       55.98      2.52 o 
  -2   5   9      223.36      222.79      4.76 o 
  -1   5   9       26.81       22.95      0.84 o 
   0   5   9      103.47       90.96      3.36 o 
   1   5   9        0.07        0.28      2.24 o 
   2   5   9       49.50       50.94      1.96 o 
   3   5   9      139.56      135.47      3.92 o 
   4   5   9        1.99        1.96      0.84 o 
   5   5   9        0.53        0.00      2.80 o 
   6   5   9        2.40        2.24      2.80 o 
   7   5   9        1.72        1.68      3.36 o 
   8   5   9        8.48        5.88      3.64 o 
  -7   6   9        4.52       -1.68      4.20 o 
  -6   6   9        4.55        1.68      3.64 o 
  -5   6   9       46.76       44.78      1.68 o 
  -4   6   9        0.08        4.48      2.80 o 
  -3   6   9      116.72      110.00      3.92 o 
  -2   6   9       91.68       93.48      3.64 o 
  -1   6   9      423.39      410.88      6.16 o 
   0   6   9      348.50      321.88      5.32 o 
   1   6   9      200.33      187.81      4.48 o 
   2   6   9       83.84       73.61      3.08 o 
   3   6   9      125.87      118.67      3.92 o 
   4   6   9       59.70       59.90      2.80 o 
   5   6   9       15.88       14.55      0.84 o 
   6   6   9        0.01       -1.96      3.08 o 
   7   6   9       22.13       22.39      1.12 o 
   8   6   9        1.89        3.36      1.12 o 
  -7   7   9       25.59       28.83      1.40 o 
  -6   7   9        0.87        2.24      3.64 o 
  -5   7   9        6.51        6.16      1.12 o 
  -4   7   9      141.56      136.31      4.76 o 
  -3   7   9        6.33        5.88      0.84 o 
  -2   7   9        1.64        1.96      0.84 o 
  -1   7   9       25.82       23.23      0.84 o 
   0   7   9      259.14      263.94      5.04 o 
   1   7   9      144.33      180.81      4.48 o 
   2   7   9        0.96        0.28      2.52 o 
   3   7   9        2.91        5.04      2.52 o 
   4   7   9       42.40       43.66      1.96 o 
   5   7   9        4.08        0.28      3.08 o 
   6   7   9       23.16       25.75      1.12 o 
   7   7   9        0.04       -1.68      3.64 o 
   8   7   9       16.12       15.39      1.12 o 
  -6   8   9        0.48       -1.68      3.92 o 
  -5   8   9        0.08        2.52      3.36 o 
  -4   8   9        2.29        5.04      3.08 o 
  -3   8   9       76.35       78.65      2.80 o 
  -2   8   9        1.71        2.80      2.80 o 
  -1   8   9       83.68       91.24      3.92 o 
   0   8   9      432.47      416.20      6.72 o 
   1   8   9      999.24      986.90      9.52 o 
   2   8   9      132.47      132.67      4.48 o 
   3   8   9      100.17       97.12      3.92 o 
   4   8   9       43.20       47.30      1.96 o 
   5   8   9        5.29        4.48      0.84 o 
   6   8   9       10.34        6.72      3.64 o 
   7   8   9       22.66       24.63      1.12 o 
  -6   9   9       78.19       86.49      3.64 o 
  -5   9   9       67.46       68.29      2.52 o 
  -4   9   9       67.66       74.17      3.36 o 
  -3   9   9       41.93       38.35      1.96 o 
  -2   9   9       40.13       40.58      1.40 o 
  -1   9   9       51.68       48.70      2.52 o 
   0   9   9        1.71        2.80      0.84 o 
   1   9   9       57.79       71.37      2.52 o 
   2   9   9      218.73      223.07      5.32 o 
   3   9   9      163.95      156.18      5.04 o 
   4   9   9       59.91       57.38      2.52 o 
   5   9   9        3.11        2.52      3.36 o 
   6   9   9       12.08       10.36      1.12 o 
   7   9   9        4.25        2.52      3.64 o 
  -5  10   9       47.99       54.58      1.96 o 
  -4  10   9       12.83       18.75      1.12 o 
  -3  10   9        1.12       -2.24      3.64 o 
  -2  10   9       11.47       12.04      1.12 o 
  -1  10   9       19.98       16.79      1.12 o 
   0  10   9       73.78       72.49      3.08 o 
   1  10   9      249.46      240.99      5.88 o 
   2  10   9      151.29      156.74      5.04 o 
   3  10   9      672.07      649.35      8.96 o 
   4  10   9        2.23       -1.12      3.36 o 
   5  10   9      110.33      116.72      4.76 o 
   6  10   9        4.03       -0.84      3.64 o 
   7  10   9       25.15       24.35      1.40 o 
  -4  11   9        5.28        6.44      4.20 o 
  -3  11   9        9.07       10.64      1.12 o 
  -2  11   9       19.81       20.71      1.12 o 
  -1  11   9       33.87       32.47      1.40 o 
   0  11   9       94.77       89.57      3.92 o 
   1  11   9       36.66       36.11      1.40 o 
   2  11   9       66.71       66.61      2.80 o 
   3  11   9      117.53      129.87      4.76 o 
   4  11   9      277.78      270.10      7.00 o 
   5  11   9        6.37        7.00      1.12 o 
   6  11   9       20.97       17.63      1.12 o 
  -3  12   9        0.04       -4.20      4.20 o 
  -2  12   9        9.71        6.44      4.20 o 
  -1  12   9        0.00       -1.96      3.92 o 
   0  12   9       29.54       25.75      1.40 o 
   1  12   9       98.03       93.48      4.20 o 
   2  12   9       83.56       89.01      3.36 o 
   3  12   9      120.45      119.23      4.48 o 
   4  12   9       16.30       16.23      1.12 o 
   5  12   9      150.96      148.06      6.16 o 
  -2  13   9        2.17       -4.48      4.48 o 
  -1  13   9       32.77       31.07      1.40 o 
   0  13   9       22.56       20.43      1.40 o 
   1  13   9        7.91        2.52      4.48 o 
   2  13   9       46.05       41.98      1.68 o 
   3  13   9        9.33        8.40      1.12 o 
   4  13   9       80.80       71.37      3.36 o 
   0  14   9       22.73       21.55      1.40 o 
   1  14   9        1.07       -1.40      4.48 o 
   2  14   9       20.19       15.67      1.40 o 
  -2  -9  10        0.19       -0.56      3.92 o 
  -1  -9  10       66.53       67.45      3.08 o 
   0  -9  10       25.63       27.15      1.40 o 
  -4  -8  10       18.68       18.19      1.12 o 
  -3  -8  10        2.09        4.48      3.92 o 
  -2  -8  10       11.18       10.36      1.12 o 
  -1  -8  10       19.33       18.19      1.12 o 
   0  -8  10      139.50      139.67      5.88 o 
   1  -8  10       48.13       48.98      2.24 o 
   2  -8  10      188.94      195.08      6.44 o 
  -5  -7  10        0.46       -3.92      3.92 o 
  -4  -7  10       22.00       21.83      1.12 o 
  -3  -7  10        1.14        5.04      3.36 o 
  -2  -7  10        1.51       -3.36      3.36 o 
  -1  -7  10       13.87       12.60      1.12 o 
   0  -7  10        3.89       -1.12      3.64 o 
   1  -7  10        0.01        0.56      3.36 o 
   2  -7  10        0.61       -0.28      3.64 o 
   3  -7  10        6.46        3.92      3.92 o 
  -6  -6  10        0.00        5.88      3.36 o 
  -5  -6  10        1.82       -3.36      3.92 o 
  -4  -6  10        8.39       10.08      1.12 o 
  -3  -6  10       36.96       37.79      1.68 o 
  -2  -6  10       54.04       48.98      1.96 o 
  -1  -6  10        0.66       -2.24      3.36 o 
   0  -6  10       87.06       80.61      3.08 o 
   1  -6  10       48.98       47.02      1.68 o 
   2  -6  10       15.29       13.71      1.12 o 
   3  -6  10       18.49       15.67      1.12 o 
   4  -6  10       15.36       17.63      1.12 o 
  -6  -5  10        5.44        4.48      3.92 o 
  -5  -5  10       15.81       18.47      1.12 o 
  -4  -5  10        0.18       -3.36      3.36 o 
  -3  -5  10       58.92       51.78      2.52 o 
  -2  -5  10       50.80       54.30      2.24 o 
  -1  -5  10       15.56       15.95      0.84 o 
   0  -5  10       15.05       16.51      0.84 o 
   1  -5  10       13.94       14.55      0.84 o 
   2  -5  10        0.01       -0.56      3.36 o 
   3  -5  10        9.10        8.12      1.12 o 
   4  -5  10        4.17        4.48      3.64 o 
   5  -5  10        1.89        1.68      1.12 o 
  -7  -4  10        0.48        1.40      3.64 o 
  -6  -4  10       20.28       20.43      1.12 o 
  -5  -4  10        1.12       -2.24      3.36 o 
  -4  -4  10        0.75       -0.56      3.08 o 
  -3  -4  10       24.05       26.87      1.40 o 
  -2  -4  10       17.51       16.23      0.84 o 
  -1  -4  10        4.53        5.32      2.80 o 
   0  -4  10        1.69        4.20      2.80 o 
   1  -4  10        0.10        0.84      2.80 o 
   2  -4  10        0.04        3.92      2.80 o 
   3  -4  10       15.69       17.07      0.84 o 
   4  -4  10       90.72       87.61      3.36 o 
   5  -4  10       42.82       49.54      1.96 o 
   6  -4  10        8.84        9.80      1.12 o 
  -7  -3  10        6.91        5.32      3.92 o 
  -6  -3  10       35.31       37.23      1.40 o 
  -5  -3  10        1.02        0.84      2.80 o 
  -4  -3  10       29.35       28.55      1.12 o 
  -3  -3  10       39.65       41.70      1.68 o 
  -2  -3  10        0.00       -1.68      2.80 o 
  -1  -3  10      117.66      112.52      4.20 o 
   0  -3  10      150.74      156.74      4.48 o 
   1  -3  10        5.70        5.60      0.84 o 
   2  -3  10       21.64       22.39      0.84 o 
   3  -3  10        0.08        0.56      2.80 o 
   4  -3  10        1.72        0.84      3.08 o 
   5  -3  10        1.18       -2.80      3.36 o 
   6  -3  10        9.75       13.43      1.12 o 
  -7  -2  10       10.76       11.76      1.12 o 
  -6  -2  10       12.25        4.76      3.64 o 
  -5  -2  10        3.49        4.76      3.08 o 
  -4  -2  10       55.76       46.18      2.24 o 
  -3  -2  10       12.33       14.27      0.84 o 
  -2  -2  10      130.22      110.56      3.92 o 
  -1  -2  10      111.45      113.92      3.92 o 
   0  -2  10     1000.11      953.03      9.24 o 
   1  -2  10      629.75      607.37      7.56 o 
   2  -2  10      174.23      174.37      4.76 o 
   3  -2  10       46.97       47.58      1.96 o 
   4  -2  10        3.77        1.96      3.08 o 
   5  -2  10        2.17        4.76      3.08 o 
   6  -2  10        0.00       -0.84      3.64 o 
   7  -2  10        3.23       -3.08      3.92 o 
  -7  -1  10       24.72       25.75      1.12 o 
  -6  -1  10       32.18       29.67      1.40 o 
  -5  -1  10       29.54       26.03      1.40 o 
  -4  -1  10       28.57       24.91      0.84 o 
  -3  -1  10       54.25       47.58      1.96 o 
  -2  -1  10        5.77        3.92      0.84 o 
  -1  -1  10       41.04       41.42      1.68 o 
   0  -1  10        0.15       -2.52      2.52 o 
   1  -1  10       75.06       73.33      3.08 o 
   2  -1  10      115.28      108.32      3.92 o 
   3  -1  10      105.06      106.64      3.92 o 
   4  -1  10       33.09       32.19      1.40 o 
   5  -1  10        1.30       -0.56      3.08 o 
   6  -1  10        3.01        4.20      3.36 o 
   7  -1  10        5.63        3.64      3.92 o 
  -7   0  10       12.33       12.99      3.36 o 
  -6   0  10        1.00        0.42      2.18 o 
  -5   0  10       36.29       32.94      1.26 o 
  -4   0  10       81.66       62.17      2.24 o 
  -3   0  10        7.07        6.58      0.59 o 
  -2   0  10       40.26       36.67      1.40 o 
  -1   0  10      174.97      164.86      2.97 o 
   0   0  10      767.30      661.39      5.15 o 
   1   0  10      178.82      138.20      3.22 o 
   2   0  10      527.18      481.77      7.56 o 
   3   0  10      608.69      554.85     26.03 o 
   4   0  10      143.63      138.92      3.64 o 
   5   0  10        9.25        8.69      0.59 o 
   6   0  10       14.26       13.86      1.40 o 
   7   0  10       73.18       70.56      2.66 o 
  -7   1  10       11.24       14.83      1.12 o 
  -6   1  10       65.72       61.58      2.80 o 
  -5   1  10       34.05       36.39      1.68 o 
  -4   1  10        1.56        3.36      0.84 o 
  -3   1  10        3.40        1.12      2.52 o 
  -2   1  10      137.74      117.27      3.92 o 
  -1   1  10       10.71        8.12      0.84 o 
   0   1  10       30.20       31.35      1.12 o 
   1   1  10      408.67      360.78      5.60 o 
   2   1  10      248.23      218.60      4.76 o 
   3   1  10      150.43      130.43      4.20 o 
   4   1  10      379.48      379.53      6.44 o 
   5   1  10       14.79       15.39      0.84 o 
   6   1  10        3.09        0.00      3.36 o 
   7   1  10        4.54        2.52      3.64 o 
  -7   2  10        0.98       -2.24      3.36 o 
  -6   2  10        7.06        7.28      1.12 o 
  -5   2  10       17.98       15.11      0.84 o 
  -4   2  10       10.93        8.12      0.84 o 
  -3   2  10       34.99       48.14      1.96 o 
  -2   2  10        1.53        4.48      2.52 o 
  -1   2  10       14.84       17.91      0.84 o 
   0   2  10      222.72      198.44      4.20 o 
   1   2  10      120.06      116.72      3.64 o 
   2   2  10      974.39      858.43      8.40 o 
   3   2  10     1071.49      958.63      9.24 o 
   4   2  10      121.76      106.36      4.20 o 
   5   2  10      257.05      239.87      5.60 o 
   6   2  10       30.88       32.19      1.12 o 
   7   2  10        1.22        1.12      3.36 o 
   8   2  10       25.79       27.71      1.40 o 
  -7   3  10       38.12       40.30      1.68 o 
  -6   3  10       41.31       48.14      1.68 o 
  -5   3  10       41.02       36.11      1.96 o 
  -4   3  10        3.81        0.56      0.84 o 
  -3   3  10        0.17       -1.40      2.52 o 
  -2   3  10       85.82       87.05      3.36 o 
  -1   3  10       10.28       16.23      0.84 o 
   0   3  10        0.41       -0.28      2.24 o 
   1   3  10      393.00      346.51      5.32 o 
   2   3  10        3.85        3.36      0.84 o 
   3   3  10       52.70       46.74      2.24 o 
   4   3  10      308.80      300.60      5.88 o 
   5   3  10        4.07        2.52      3.08 o 
   6   3  10       89.45       92.64      3.92 o 
   7   3  10        0.14       -0.84      3.36 o 
   8   3  10        2.49        3.08      3.64 o 
  -7   4  10       36.85       36.39      1.40 o 
  -6   4  10       28.80       31.35      1.12 o 
  -5   4  10      116.71      121.47      5.04 o 
  -4   4  10       19.22       20.99      0.84 o 
  -3   4  10        2.23        3.08      2.52 o 
  -2   4  10       12.92        4.76      2.52 o 
  -1   4  10        1.93        1.40      2.52 o 
   0   4  10      109.15      100.20      3.36 o 
   1   4  10      459.18      453.71      6.16 o 
   2   4  10      281.99      249.94      5.04 o 
   3   4  10       29.25       27.15      1.12 o 
   4   4  10      177.96      168.78      5.04 o 
   5   4  10      307.75      295.01      6.16 o 
   6   4  10       84.75       83.97      3.64 o 
   7   4  10      109.60      104.96      4.20 o 
   8   4  10        0.48       -2.80      3.64 o 
  -7   5  10       25.29       30.79      1.40 o 
  -6   5  10       62.35       62.42      2.80 o 
  -5   5  10       77.40       89.01      3.36 o 
  -4   5  10        0.11       -3.08      3.08 o 
  -3   5  10       16.20       12.88      0.84 o 
  -2   5  10       30.78       27.15      1.12 o 
  -1   5  10       84.25       71.65      3.08 o 
   0   5  10       50.15       52.34      2.24 o 
   1   5  10       59.57       57.66      2.52 o 
   2   5  10        2.01        3.08      0.84 o 
   3   5  10       10.78        9.24      0.84 o 
   4   5  10       29.16       29.67      1.40 o 
   5   5  10       40.03       42.82      1.68 o 
   6   5  10      102.89       98.80      4.20 o 
   7   5  10       27.51       27.43      1.40 o 
   8   5  10        0.04        6.72      3.64 o 
  -7   6  10        0.00        0.28      3.92 o 
  -6   6  10      102.50      109.44      4.20 o 
  -5   6  10      167.21      164.86      5.60 o 
  -4   6  10        8.43        9.80      0.84 o 
  -2   6  10       46.02       42.26      1.68 o 
  -1   6  10       10.62       11.48      0.84 o 
   0   6  10       76.44       59.34      2.52 o 
   1   6  10      346.04      347.91      5.88 o 
   2   6  10      462.61      446.43      6.44 o 
   3   6  10      164.72      172.69      4.48 o 
   4   6  10        0.68       -0.84      2.80 o 
   5   6  10        3.49        1.40      3.08 o 
   6   6  10        0.09       -2.24      3.36 o 
   7   6  10       54.68       50.94      2.24 o 
   8   6  10        1.70        0.28      3.64 o 
  -6   7  10       10.26       11.48      1.12 o 
  -5   7  10       49.68       53.18      1.96 o 
  -4   7  10      103.86      118.67      4.48 o 
  -3   7  10       56.11       55.98      2.24 o 
  -2   7  10       54.83       51.22      2.24 o 
  -1   7  10        6.19        8.40      0.84 o 
   0   7  10       19.20       22.11      1.12 o 
   1   7  10       54.62       50.66      2.24 o 
   2   7  10      167.20      156.46      4.76 o 
   3   7  10        0.44       -0.84      2.80 o 
   4   7  10        9.44        8.96      0.84 o 
   5   7  10        1.41       -0.28      3.08 o 
   6   7  10       18.28       19.03      1.12 o 
   7   7  10        6.13        6.72      1.12 o 
  -6   8  10        1.83       -3.92      3.92 o 
  -5   8  10        7.67       11.20      1.12 o 
  -4   8  10       14.65       19.31      1.12 o 
  -3   8  10       14.62       15.67      1.12 o 
  -2   8  10        0.08        1.40      3.08 o 
  -1   8  10        1.85        3.64      2.80 o 
   0   8  10        4.42        3.64      2.80 o 
   1   8  10       99.77      100.76      4.20 o 
   2   8  10        1.54        3.92      2.80 o 
   3   8  10      170.60      158.70      5.04 o 
   4   8  10        2.75        0.84      3.08 o 
   5   8  10       48.43       46.46      1.96 o 
   6   8  10        4.34        3.64      3.64 o 
   7   8  10       27.22       26.03      1.12 o 
  -5   9  10        0.81       -0.56      3.92 o 
  -4   9  10       22.43       18.75      1.12 o 
  -3   9  10       19.20       15.39      1.12 o 
  -2   9  10        0.05       -1.12      3.36 o 
  -1   9  10      155.14      148.90      5.04 o 
   0   9  10        0.47        1.68      3.08 o 
   1   9  10       53.89       52.90      2.52 o 
   2   9  10       34.41       39.18      1.40 o 
   3   9  10        2.67        1.96      3.36 o 
   4   9  10       58.80       57.66      2.80 o 
   5   9  10       10.10        9.80      1.12 o 
   6   9  10        2.69       -1.40      3.92 o 
   7   9  10        2.29        1.96      3.92 o 
  -5  10  10       47.91       52.06      2.52 o 
  -4  10  10       11.62       10.36      1.12 o 
  -3  10  10        0.01       -1.96      3.64 o 
  -2  10  10       26.88       27.71      1.12 o 
  -1  10  10        0.25        4.20      3.36 o 
   0  10  10       10.27        9.52      1.12 o 
   1  10  10       67.62       58.22      2.52 o 
   2  10  10      292.29      274.57      6.44 o 
   3  10  10      224.41      217.20      6.16 o 
   4  10  10       34.06       32.47      1.40 o 
   5  10  10       83.06       80.05      3.36 o 
   6  10  10       19.48       19.03      1.12 o 
  -4  11  10      121.46      119.79      5.88 o 
  -3  11  10       27.42       29.39      1.12 o 
  -2  11  10       17.19       22.39      1.12 o 
  -1  11  10        1.02        0.84      3.64 o 
   0  11  10       39.12       34.43      1.40 o 
   1  11  10        6.12        6.72      1.12 o 
   2  11  10       14.73       12.60      1.12 o 
   3  11  10       30.96       30.51      1.12 o 
   4  11  10       31.78       33.59      1.40 o 
   5  11  10       22.38       18.47      1.12 o 
   6  11  10       57.49       48.70      2.24 o 
  -3  12  10       80.69       78.65      3.36 o 
  -2  12  10       31.42       33.03      1.68 o 
  -1  12  10        6.94        8.96      1.12 o 
   0  12  10        0.01       -1.12      3.92 o 
   1  12  10       15.18       13.43      1.12 o 
   2  12  10       28.71       24.91      1.12 o 
   3  12  10        4.16        1.40      3.92 o 
   4  12  10      127.26      124.55      5.04 o 
   5  12  10      126.66      113.64      5.32 o 
  -1  13  10       20.12       21.55      1.40 o 
   0  13  10       86.88       76.13      3.36 o 
   1  13  10       26.53       22.95      1.68 o 
   2  13  10        0.00        0.28      4.20 o 
   3  13  10       21.61       19.59      1.40 o 
   4  13  10        0.08        4.48      4.20 o 
  -2  -8  11       12.08       15.11      1.12 o 
  -1  -8  11        4.96        6.44      1.12 o 
   0  -8  11      125.90      138.55      5.60 o 
  -4  -7  11        7.50        9.24      1.12 o 
  -3  -7  11        4.98        1.96      3.92 o 
  -2  -7  11        0.70        4.48      3.64 o 
  -1  -7  11        8.61        6.44      3.64 o 
   0  -7  11        1.36        1.96      1.12 o 
   1  -7  11       53.03       57.10      2.52 o 
   2  -7  11        7.94        9.52      1.12 o 
  -5  -6  11        0.23        0.28      3.64 o 
  -4  -6  11       15.21       16.79      1.12 o 
  -3  -6  11       43.09       42.26      1.96 o 
  -2  -6  11        0.19       -3.08      3.36 o 
  -1  -6  11       34.30       37.79      1.68 o 
   0  -6  11       13.68        6.16      3.64 o 
   1  -6  11        7.80        5.32      3.36 o 
   2  -6  11      243.38      247.42      7.00 o 
   3  -6  11       27.37       39.46      1.40 o 
  -5  -5  11       26.82       30.51      1.12 o 
  -4  -5  11        0.46       -3.64      3.64 o 
  -3  -5  11       60.35       63.26      2.52 o 
  -2  -5  11       53.87       54.02      2.24 o 
  -1  -5  11        2.43        5.04      3.08 o 
   0  -5  11        1.40        1.96      3.36 o 
   1  -5  11        1.59        5.60      3.08 o 
   2  -5  11        3.97        5.32      3.36 o 
   3  -5  11       12.69       11.76      1.12 o 
   4  -5  11        0.01       -3.92      3.92 o 
  -6  -4  11        1.53        3.64      3.64 o 
  -5  -4  11       73.95       73.89      3.36 o 
  -4  -4  11        0.95        2.52      3.36 o 
  -3  -4  11       16.18       18.75      1.12 o 
  -2  -4  11       50.37       55.98      2.52 o 
  -1  -4  11        0.11        5.32      2.80 o 
   0  -4  11      175.07      167.38      5.04 o 
   1  -4  11        4.50        3.08      0.84 o 
   2  -4  11      119.43      118.67      5.04 o 
   3  -4  11       42.59       43.38      1.96 o 
   4  -4  11       24.82       22.67      1.12 o 
   5  -4  11        4.49        5.60      3.64 o 
  -6  -3  11        0.52       -0.56      1.12 o 
  -5  -3  11       46.41       51.78      2.24 o 
  -4  -3  11       97.77      104.68      3.92 o 
  -3  -3  11       41.25       41.98      1.68 o 
  -2  -3  11        0.94        1.96      2.80 o 
  -1  -3  11       42.02       47.02      1.96 o 
   0  -3  11        0.70       -0.84      2.80 o 
   1  -3  11       93.34       92.08      3.64 o 
   2  -3  11        0.33       -0.28      3.08 o 
   3  -3  11       12.49       12.88      0.84 o 
   4  -3  11        0.04       -0.28      3.36 o 
   5  -3  11        0.15        1.12      3.36 o 
   6  -3  11        0.10        2.24      3.64 o 
  -7  -2  11        9.02        8.96      1.12 o 
  -6  -2  11        0.18        1.12      3.36 o 
  -5  -2  11        9.78       11.20      0.84 o 
  -4  -2  11        7.27        6.44      0.84 o 
  -3  -2  11        7.38        2.24      3.08 o 
  -2  -2  11       56.61       53.18      1.96 o 
  -1  -2  11        5.04        5.04      0.84 o 
   0  -2  11       61.00       60.74      2.80 o 
   1  -2  11       38.23       32.47      1.12 o 
   2  -2  11      496.02      467.70      7.28 o 
   3  -2  11       11.10       14.55      0.84 o 
   4  -2  11       52.42       57.66      2.24 o 
   5  -2  11        1.40        3.92      3.36 o 
   6  -2  11       38.29       44.50      1.40 o 
  -7  -1  11        4.48        1.40      3.64 o 
  -6  -1  11       35.18       36.11      1.68 o 
  -5  -1  11        0.01        0.56      3.08 o 
  -4  -1  11       77.63       81.73      3.08 o 
  -3  -1  11       10.00       10.36      0.84 o 
  -2  -1  11        2.05        0.84      2.52 o 
  -1  -1  11        0.56       -1.12      2.80 o 
   0  -1  11        3.70        3.08      0.84 o 
   1  -1  11       13.71       10.92      0.84 o 
   2  -1  11        9.53        8.40      0.84 o 
   3  -1  11       30.97       32.75      1.68 o 
   4  -1  11        8.65        8.40      0.84 o 
   5  -1  11        1.78        0.84      3.36 o 
   6  -1  11        0.25        0.28      3.64 o 
  -7   0  11       19.57       19.17      0.79 o 
  -6   0  11       20.06       19.32      0.79 o 
  -5   0  11      147.16      133.27      5.18 o 
  -4   0  11        2.69        1.59      2.07 o 
  -3   0  11       12.80        8.27      1.54 o 
  -2   0  11       24.07       17.77      0.59 o 
  -1   0  11        0.26       -0.35      0.80 o 
   0   0  11        9.10        8.56      0.59 o 
   1   0  11      279.06      258.43     13.01 o 
   2   0  11      382.95      340.88     13.43 o 
   3   0  11      233.75      221.54      5.60 o 
   4   0  11        1.83        3.27      2.07 o 
   5   0  11      160.25      162.72      6.30 o 
   6   0  11        8.99        8.26      0.79 o 
   7   0  11        4.20        3.41      2.67 o 
  -7   1  11       36.21       43.66      1.96 o 
  -6   1  11        0.00        0.84      3.08 o 
  -5   1  11        2.36       -3.36      3.36 o 
  -4   1  11      222.06      209.92      5.60 o 
  -3   1  11        4.15        1.68      0.84 o 
  -2   1  11       19.39       24.91      1.12 o 
  -1   1  11       19.21       15.39      0.84 o 
   0   1  11        0.82        1.68      2.52 o 
   1   1  11       12.61       10.08      0.84 o 
   2   1  11      119.63      103.84      3.92 o 
   3   1  11       42.22       38.07      1.68 o 
   4   1  11        0.06        1.12      2.80 o 
   5   1  11        2.68       -1.40      3.08 o 
   6   1  11       15.29       13.43      1.12 o 
   7   1  11        0.07        0.56      1.12 o 
  -7   2  11       25.17       30.51      1.12 o 
  -6   2  11        4.87        4.20      1.12 o 
  -5   2  11       36.97       32.47      1.40 o 
  -4   2  11       14.61       14.55      0.84 o 
  -3   2  11      293.09      235.11      5.32 o 
  -2   2  11        0.41        0.56      2.52 o 
  -1   2  11      103.93       83.41      3.36 o 
   0   2  11       99.30       89.29      3.36 o 
   1   2  11       78.26       78.93      3.36 o 
   2   2  11      231.37      208.52      4.76 o 
   3   2  11       72.82       79.49      3.36 o 
   4   2  11      213.08      215.80      5.32 o 
   5   2  11      116.90      115.32      4.48 o 
   6   2  11       31.34       31.35      1.12 o 
   7   2  11       52.54       51.22      2.24 o 
  -7   3  11       29.20       31.35      1.40 o 
  -6   3  11        0.09        3.08      3.36 o 
  -5   3  11       21.83       21.55      1.12 o 
  -4   3  11      134.16      118.11      4.48 o 
  -3   3  11        1.36       -2.24      2.80 o 
  -2   3  11      188.64      145.54      4.20 o 
  -1   3  11       41.70       28.27      1.12 o 
   0   3  11       16.26       10.08      0.84 o 
   1   3  11       86.44       73.61      3.08 o 
   2   3  11       89.43       95.16      3.92 o 
   3   3  11      274.64      263.66      5.60 o 
   4   3  11       29.98       31.35      1.12 o 
   5   3  11      113.98      109.72      4.48 o 
   6   3  11       65.75       62.42      2.52 o 
   7   3  11        0.41        0.84      3.64 o 
  -7   4  11       24.36       29.11      1.40 o 
  -6   4  11        0.29       -3.36      3.64 o 
  -5   4  11        2.27        2.52      3.08 o 
  -4   4  11       12.78       12.88      0.84 o 
  -3   4  11      121.25      111.40      4.20 o 
  -2   4  11      100.46       89.01      3.36 o 
  -1   4  11       19.43        8.12      0.84 o 
   0   4  11        4.56        1.40      2.52 o 
   1   4  11      132.55      110.84      3.92 o 
   2   4  11       31.28       26.87      1.12 o 
   3   4  11      122.42      135.75      4.20 o 
   4   4  11      396.79      383.45      7.00 o 
   5   4  11       60.35       56.54      1.96 o 
   6   4  11       17.42       16.51      1.12 o 
   7   4  11       70.51       71.65      3.08 o 
  -6   5  11        2.50        4.76      3.64 o 
  -5   5  11        4.51        4.20      3.36 o 
  -4   5  11      270.36      282.97      6.44 o 
  -3   5  11        1.23       -1.68      2.80 o 
  -2   5  11       46.44       33.31      1.68 o 
  -1   5  11        3.58        4.48      2.52 o 
   0   5  11        4.52        7.28      0.84 o 
   1   5  11       36.08       27.71      1.40 o 
   2   5  11        1.56        4.20      2.52 o 
   3   5  11       45.96       43.10      1.96 o 
   4   5  11       13.22       15.95      0.84 o 
   5   5  11      261.62      269.82      6.44 o 
   6   5  11       16.73       15.67      1.12 o 
   7   5  11       40.34       44.50      1.68 o 
  -6   6  11       30.67       28.55      1.68 o 
  -5   6  11        0.20        3.92      3.36 o 
  -4   6  11       46.76       47.02      1.96 o 
  -3   6  11      273.64      265.06      6.16 o 
  -2   6  11        2.72        2.24      0.84 o 
  -1   6  11        2.46        5.88      0.84 o 
   0   6  11       47.93       42.54      1.68 o 
   1   6  11        7.97        5.88      0.84 o 
   2   6  11      132.90      128.19      4.20 o 
   3   6  11        0.23        0.28      2.80 o 
   4   6  11        8.13        5.04      3.08 o 
   5   6  11       27.42       30.79      1.12 o 
   6   6  11      110.69      100.20      4.76 o 
   7   6  11       41.69       40.30      1.68 o 
  -6   7  11       28.96       33.31      1.68 o 
  -5   7  11        0.01        0.56      1.12 o 
  -4   7  11       18.89       17.91      1.12 o 
  -3   7  11      184.25      195.92      5.60 o 
  -2   7  11      351.70      329.99      6.44 o 
  -1   7  11       40.32       38.07      1.96 o 
   0   7  11       62.70       66.61      2.80 o 
   1   7  11       43.55       39.18      1.40 o 
   2   7  11       12.21       12.04      0.84 o 
   3   7  11      113.67      112.24      4.48 o 
   4   7  11        4.97        4.48      0.84 o 
   5   7  11       16.57       18.75      1.12 o 
   6   7  11        4.98        6.44      1.12 o 
   7   7  11       21.21       21.55      1.40 o 
  -5   8  11       22.57       22.11      1.12 o 
  -4   8  11       19.54       22.11      1.12 o 
  -3   8  11       47.37       40.58      1.40 o 
  -2   8  11        2.62       -0.56      3.36 o 
  -1   8  11       47.17       47.58      2.24 o 
   0   8  11      103.15       94.60      3.92 o 
   1   8  11       87.80       88.17      3.64 o 
   2   8  11       73.13       72.21      2.80 o 
   3   8  11       58.55       59.90      2.80 o 
   4   8  11      335.33      329.43      7.00 o 
   5   8  11       22.13       22.39      1.12 o 
   6   8  11        0.26        3.08      3.64 o 
   7   8  11        0.13       -3.92      3.92 o 
  -5   9  11        0.00        0.56      3.92 o 
  -4   9  11      203.74      248.26      6.72 o 
  -3   9  11       60.24       62.70      2.80 o 
  -2   9  11       52.45       52.90      1.96 o 
  -1   9  11       17.35       17.35      1.12 o 
   0   9  11       18.34       18.47      1.12 o 
   1   9  11        3.73        3.08      3.08 o 
   2   9  11       29.70       30.79      1.40 o 
   3   9  11       69.26       66.61      2.52 o 
   4   9  11        0.23       -0.28      3.36 o 
   5   9  11       31.71       35.27      1.68 o 
   6   9  11       13.03       11.20      1.12 o 
  -4  10  11        0.33        3.92      3.64 o 
  -3  10  11      101.22      104.40      4.20 o 
  -2  10  11       30.18       38.07      1.40 o 
  -1  10  11        0.85        3.92      3.36 o 
   0  10  11       20.89       20.99      1.12 o 
   1  10  11       47.63       43.38      1.96 o 
   2  10  11       72.99       69.13      2.80 o 
   3  10  11        0.04       -0.56      3.36 o 
   4  10  11       78.78       77.25      3.36 o 
   5  10  11       23.24       28.83      1.12 o 
   6  10  11       50.36       51.78      1.96 o 
  -3  11  11        1.81        3.64      4.20 o 
  -1  11  11        3.65        1.12      3.64 o 
   0  11  11       10.03       10.36      1.12 o 
   1  11  11       77.64       75.85      3.08 o 
   2  11  11        0.00        1.68      3.36 o 
   3  11  11       35.52       39.74      1.40 o 
   4  11  11       29.19       26.31      1.40 o 
   5  11  11        0.20        0.56      3.92 o 
  -2  12  11       39.49       38.07      1.40 o 
  -1  12  11       23.64       23.79      1.40 o 
   0  12  11        0.31        4.20      3.92 o 
   1  12  11       10.59        7.28      3.92 o 
   2  12  11       14.73       14.83      1.12 o 
   3  12  11       11.97       10.36      1.12 o 
   4  12  11       72.90       65.77      3.08 o 
   0  13  11        0.87        4.48      4.20 o 
   1  13  11        0.17        4.76      3.92 o 
   2  13  11        8.54        1.12      4.20 o 
   3  13  11       19.67       17.91      1.40 o 
  -2  -7  12       46.26       55.42      2.52 o 
  -1  -7  12        0.12        3.92      3.64 o 
   0  -7  12        2.96        5.04      3.92 o 
  -3  -6  12       91.93      107.20      4.20 o 
  -2  -6  12        0.71        0.84      3.92 o 
  -1  -6  12       62.63       77.81      3.08 o 
   0  -6  12        0.04        1.12      3.64 o 
   1  -6  12        2.00        0.28      3.92 o 
   2  -6  12       18.02       23.23      1.12 o 
  -4  -5  12        9.23       10.64      1.12 o 
  -3  -5  12       15.88       15.95      1.12 o 
  -2  -5  12      114.93      118.67      5.04 o 
  -1  -5  12        0.61        1.68      3.36 o 
   0  -5  12       37.61       47.30      2.24 o 
   1  -5  12        6.57        3.36      3.64 o 
   2  -5  12        2.53       -0.56      3.64 o 
   3  -5  12       27.40       30.51      1.12 o 
  -5  -4  12        6.99        7.84      1.12 o 
  -4  -4  12        6.47        2.24      3.64 o 
  -3  -4  12       86.86       93.76      3.92 o 
  -2  -4  12        4.09        3.64      3.36 o 
  -1  -4  12       21.18       23.51      1.12 o 
   0  -4  12       47.89       41.70      1.96 o 
   1  -4  12       83.36       81.73      3.92 o 
   2  -4  12        0.14       -1.40      3.36 o 
   3  -4  12        1.50        1.12      1.12 o 
   4  -4  12      159.74      185.01      6.44 o 
  -6  -3  12        0.39        1.12      3.64 o 
  -5  -3  12       21.36       25.19      1.40 o 
  -4  -3  12       41.88       44.78      2.24 o 
  -3  -3  12        2.92        4.20      3.36 o 
  -2  -3  12       56.09       53.18      2.24 o 
  -1  -3  12       25.95       26.31      1.12 o 
   0  -3  12        0.19        0.00      0.84 o 
   1  -3  12        2.28        0.84      3.08 o 
   2  -3  12       24.93       25.47      1.12 o 
   3  -3  12        1.88        1.40      3.36 o 
   4  -3  12       14.58       15.11      1.12 o 
   5  -3  12        7.41        9.80      1.12 o 
  -6  -2  12        7.71        6.44      1.12 o 
  -5  -2  12        5.51        3.64      3.64 o 
  -4  -2  12        1.24        3.36      3.08 o 
  -3  -2  12      338.33      350.43      7.00 o 
  -2  -2  12       47.44       50.38      1.96 o 
  -1  -2  12       21.01       21.27      0.84 o 
   0  -2  12       41.05       41.14      1.68 o 
   1  -2  12        9.38        8.96      0.84 o 
   2  -2  12        3.01        2.80      0.84 o 
   3  -2  12       16.73       16.79      1.12 o 
   4  -2  12       56.31       51.50      1.96 o 
   5  -2  12        0.80        5.88      3.36 o 
  -6  -1  12        0.19        5.32      3.36 o 
  -5  -1  12        0.21        0.28      3.36 o 
  -4  -1  12       74.18       78.09      2.80 o 
  -3  -1  12       22.58       24.91      1.12 o 
  -2  -1  12      195.33      182.49      5.32 o 
  -1  -1  12       16.75       15.39      0.84 o 
   0  -1  12       22.54       24.91      0.84 o 
   1  -1  12      123.86      112.80      4.48 o 
   2  -1  12        2.10        3.92      2.80 o 
   3  -1  12       70.61       72.21      3.08 o 
   4  -1  12       12.79       12.60      1.12 o 
   5  -1  12       59.24       64.10      2.80 o 
   6  -1  12       27.07       35.83      1.40 o 
  -6   0  12        9.05        9.62      4.06 o 
  -5   0  12        1.29        3.44      2.27 o 
  -4   0  12        1.17       -2.10      2.18 o 
  -3   0  12        0.97        3.64      1.98 o 
  -2   0  12        3.61        4.44      0.80 o 
  -1   0  12      145.98      137.03      3.17 o 
   0   0  12        0.07        1.12      1.78 o 
   1   0  12        3.11        2.52      1.98 o 
   2   0  12       82.43       83.47      2.27 o 
   3   0  12        1.17       -0.45      2.24 o 
   4   0  12      269.90      265.93      8.26 o 
   5   0  12        2.78        2.22      2.94 o 
   6   0  12       64.20       63.93      3.08 o 
  -6   1  12        7.35        5.88      3.64 o 
  -5   1  12        5.44        5.60      0.84 o 
  -4   1  12       30.21       27.99      1.12 o 
  -3   1  12        1.43        4.48      2.80 o 
  -2   1  12       55.03       50.38      2.24 o 
  -1   1  12       64.92       63.26      2.80 o 
   0   1  12        7.85        7.00      0.84 o 
   2   1  12        0.98       -0.84      2.80 o 
   3   1  12       15.48       14.55      0.84 o 
   4   1  12        9.41        5.60      3.36 o 
   5   1  12       40.48       42.26      1.68 o 
   6   1  12        4.05        5.04      3.64 o 
  -6   2  12        1.94        4.20      3.36 o 
  -5   2  12        0.29        0.00      3.08 o 
  -4   2  12        3.63        5.04      3.08 o 
  -3   2  12      128.38      112.52      4.48 o 
  -2   2  12        0.05        0.84      2.80 o 
  -1   2  12       22.71       16.23      0.84 o 
   0   2  12       70.33       67.73      3.36 o 
   1   2  12       42.46       39.74      1.40 o 
   2   2  12       25.23       23.23      0.84 o 
   3   2  12       70.07       66.05      2.80 o 
   4   2  12      123.12      114.20      4.48 o 
   5   2  12       32.27       31.07      1.12 o 
   6   2  12       32.75       33.59      1.40 o 
   7   2  12       54.52       60.18      2.80 o 
  -6   3  12       36.21       40.02      1.40 o 
  -5   3  12        0.66        4.76      3.08 o 
  -4   3  12       51.29       54.02      1.96 o 
  -3   3  12        0.00        0.00      0.84 o 
  -2   3  12      141.82      113.92      4.48 o 
  -1   3  12       33.70       31.91      1.40 o 
   0   3  12       39.93       30.23      1.40 o 
   1   3  12       78.16       77.25      3.08 o 
   2   3  12       23.71       20.99      0.84 o 
   3   3  12        0.68       -3.08      3.08 o 
   4   3  12       11.51       11.20      0.84 o 
   5   3  12       11.97       12.32      1.12 o 
   6   3  12       33.98       33.87      1.68 o 
   7   3  12        0.33        1.40      1.12 o 
  -6   4  12      209.85      222.51      6.72 o 
  -5   4  12        6.14        5.88      3.36 o 
  -4   4  12        3.23        2.80      0.84 o 
  -3   4  12        9.16        8.68      0.84 o 
  -2   4  12       36.92       35.55      1.40 o 
  -1   4  12      192.82      161.50      4.76 o 
   0   4  12        0.00       -1.12      2.80 o 
   1   4  12        6.94        3.92      0.84 o 
   2   4  12       30.87       35.27      1.40 o 
   3   4  12        2.06        2.52      0.84 o 
   4   4  12      101.90      104.40      3.92 o 
   5   4  12       31.34       35.83      1.68 o 
   6   4  12      185.55      196.20      6.16 o 
   7   4  12       20.63       20.71      1.12 o 
  -6   5  12        7.04       11.48      1.12 o 
  -5   5  12      287.30      321.32      7.56 o 
  -4   5  12       68.66       73.33      3.36 o 
  -3   5  12        1.14       -3.08      3.36 o 
  -2   5  12        1.08       -0.28      2.80 o 
  -1   5  12       33.80       34.15      1.68 o 
   0   5  12      319.59      273.17      5.60 o 
   1   5  12       24.35       19.87      0.84 o 
   2   5  12       46.91       45.06      1.68 o 
   3   5  12       55.95       57.94      2.24 o 
   4   5  12        1.80        3.36      2.80 o 
   5   5  12       13.84       14.27      1.12 o 
   6   5  12       20.61       21.83      1.12 o 
   7   5  12       53.37       58.78      2.24 o 
  -6   6  12      157.90      174.37      6.44 o 
  -4   6  12      170.04      176.61      5.88 o 
  -3   6  12        1.77        0.28      3.36 o 
  -2   6  12       63.27       63.54      2.80 o 
  -1   6  12       25.74       24.07      1.12 o 
   0   6  12       18.82       15.11      0.84 o 
   1   6  12       20.25       13.71      0.84 o 
   2   6  12       10.56        9.24      0.84 o 
   3   6  12       51.04       47.02      1.96 o 
   4   6  12       51.83       50.94      2.24 o 
   5   6  12       22.74       23.23      1.12 o 
   6   6  12      153.41      163.18      5.88 o 
   7   6  12        4.38        1.96      4.20 o 
  -5   7  12      247.15      252.18      7.00 o 
  -4   7  12       87.20       94.04      3.64 o 
  -3   7  12      212.74      215.80      6.16 o 
  -2   7  12       16.86       17.35      1.12 o 
  -1   7  12       27.92       27.99      1.12 o 
   0   7  12       12.93       10.36      0.84 o 
   1   7  12       22.41       17.91      0.84 o 
   2   7  12       61.87       53.18      2.52 o 
   3   7  12       99.00       99.92      4.20 o 
   4   7  12        0.41        5.32      3.08 o 
   5   7  12       20.06       20.99      1.12 o 
   6   7  12        0.90       -2.80      3.64 o 
  -5   8  12        1.68        1.40      3.92 o 
  -4   8  12      132.59      122.87      5.60 o 
  -3   8  12       39.34       38.63      1.96 o 
  -2   8  12        2.12       -0.28      3.36 o 
  -1   8  12      285.29      305.64      6.72 o 
   0   8  12      170.40      167.66      5.04 o 
   1   8  12        1.67        1.96      3.08 o 
   2   8  12        0.07       -3.08      3.08 o 
   3   8  12        1.33       -2.80      3.36 o 
   4   8  12       38.32       37.79      1.40 o 
   5   8  12       29.56       31.35      1.12 o 
   6   8  12       36.61       37.23      1.40 o 
  -4   9  12        1.03       -3.92      3.92 o 
  -3   9  12       37.46       39.18      1.12 o 
  -2   9  12       50.37       54.30      2.24 o 
  -1   9  12        1.50        1.96      3.36 o 
   0   9  12      172.46      206.56      5.88 o 
   1   9  12        4.01        3.08      3.36 o 
   2   9  12        8.65       10.36      1.12 o 
   3   9  12        6.51        5.32      3.36 o 
   4   9  12        1.62        0.00      3.64 o 
   5   9  12       97.14       94.60      4.48 o 
   6   9  12        1.97        5.88      3.92 o 
  -4  10  12        0.46        2.80      3.92 o 
  -3  10  12        5.77       -4.20      4.20 o 
  -2  10  12        0.39       -0.28      3.92 o 
  -1  10  12        0.07        1.12      3.64 o 
   0  10  12        0.65       -3.64      3.64 o 
   1  10  12       79.45       79.49      3.36 o 
   2  10  12       11.34       13.99      1.12 o 
   3  10  12       59.51       55.98      2.52 o 
   4  10  12        1.90        5.32      3.92 o 
   5  10  12        2.90        6.44      3.92 o 
  -3  11  12        9.47        7.56      1.12 o 
  -2  11  12      209.62      195.92      6.44 o 
  -1  11  12       72.59       65.49      2.80 o 
   0  11  12       15.12       15.39      1.12 o 
   1  11  12       16.14       22.11      1.12 o 
   2  11  12       26.01       25.19      1.12 o 
   3  11  12        4.06        6.16      3.92 o 
   4  11  12        0.51       -0.56      3.92 o 
  -1  12  12       66.84       68.57      2.80 o 
   0  12  12       36.10       40.02      1.68 o 
   1  12  12        3.65       -1.68      4.20 o 
   2  12  12        9.61        8.40      1.12 o 
   3  12  12       35.32       30.51      1.40 o 
  -3  -5  13        7.89        7.28      1.12 o 
  -2  -5  13        0.59       -3.92      3.92 o 
  -1  -5  13        0.96        5.04      3.64 o 
   0  -5  13       31.83       38.07      1.40 o 
   1  -5  13        0.91       -0.56      3.64 o 
   2  -5  13        1.09       -0.84      3.92 o 
  -4  -4  13        6.51        6.72      1.12 o 
  -3  -4  13        1.06        1.68      3.64 o 
  -2  -4  13       15.36       18.19      1.12 o 
  -1  -4  13       44.75       51.50      1.96 o 
   0  -4  13       17.29       19.03      1.12 o 
   1  -4  13       52.10       69.97      3.08 o 
   2  -4  13        0.34       -2.52      3.64 o 
   3  -4  13        1.98       -0.84      3.64 o 
  -5  -3  13      102.46      116.99      4.48 o 
  -4  -3  13       11.75       13.15      1.12 o 
  -3  -3  13       36.73       42.26      1.12 o 
  -2  -3  13       14.23       17.63      1.12 o 
  -1  -3  13       31.24       31.35      1.12 o 
   0  -3  13       19.60       19.03      1.12 o 
   1  -3  13       30.36       35.55      1.68 o 
   2  -3  13       15.67       18.75      1.12 o 
   3  -3  13        0.08       -0.28      1.12 o 
   4  -3  13        1.16        0.28      3.92 o 
  -5  -2  13       21.49       20.99      1.12 o 
  -4  -2  13       53.40       64.10      2.52 o 
  -3  -2  13       69.76       77.81      2.80 o 
  -2  -2  13       10.13        3.36      3.36 o 
  -1  -2  13      132.99      135.19      5.04 o 
   0  -2  13       10.24        8.96      1.12 o 
   1  -2  13        6.58        6.72      0.84 o 
   2  -2  13        2.25        2.52      3.36 o 
   3  -2  13       31.82       36.95      1.40 o 
   4  -2  13        8.99       10.92      1.12 o 
  -5  -1  13       42.87       52.06      1.68 o 
  -4  -1  13       33.70       34.15      1.40 o 
  -3  -1  13       82.26       92.08      3.36 o 
  -2  -1  13        3.85        3.64      0.84 o 
  -1  -1  13      110.51      117.27      4.76 o 
   0  -1  13      154.89      143.02      5.04 o 
   1  -1  13       20.43       20.15      1.12 o 
   2  -1  13        3.29        1.96      3.08 o 
   3  -1  13        1.26        1.68      3.36 o 
   4  -1  13        1.05        0.28      3.08 o 
   5  -1  13        0.67        3.64      3.36 o 
  -6   0  13        4.13       -1.12      3.08 o 
  -5   0  13        1.09        2.24      2.37 o 
  -4   0  13        3.46        3.68      1.12 o 
  -3   0  13       11.58       11.30      0.84 o 
  -2   0  13       13.54       12.18      0.59 o 
  -1   0  13      174.21      161.99      5.88 o 
   0   0  13       72.49       75.42      5.88 o 
   1   0  13      163.42      156.08      3.46 o 
   2   0  13        0.26        1.01      2.07 o 
   3   0  13       22.88       22.24      1.68 o 
   4   0  13        2.19        2.24      2.37 o 
   5   0  13        5.98        5.33      0.79 o 
  -6   1  13        0.88        3.92      3.64 o 
  -5   1  13        0.58        1.40      3.36 o 
  -4   1  13        8.52        7.56      1.12 o 
  -3   1  13       10.40       11.48      0.84 o 
  -2   1  13       13.46       15.67      0.84 o 
  -1   1  13       44.93       40.58      1.68 o 
   0   1  13      113.61      112.80      4.48 o 
   1   1  13       42.97       48.42      2.24 o 
   2   1  13      172.38      163.46      5.04 o 
   3   1  13        0.44       -1.40      3.08 o 
   4   1  13        0.57        3.36      3.08 o 
   5   1  13       12.95       13.15      1.12 o 
   6   1  13        0.13       -1.68      3.92 o 
  -6   2  13        5.26        5.60      1.12 o 
  -5   2  13        0.04       -1.12      3.36 o 
  -4   2  13       26.03       26.87      1.40 o 
  -3   2  13        3.28        3.92      3.08 o 
  -2   2  13       15.34       16.51      0.84 o 
  -1   2  13       49.00       45.62      1.96 o 
   0   2  13      117.97      107.48      4.20 o 
   1   2  13      221.21      210.76      5.60 o 
   2   2  13       14.22       14.83      0.84 o 
   3   2  13       32.30       30.79      1.40 o 
   4   2  13       26.55       22.11      1.12 o 
   5   2  13       21.07       23.79      1.12 o 
   6   2  13       16.42       16.23      1.12 o 
  -6   3  13       15.46       19.59      1.12 o 
  -5   3  13       28.37       31.35      1.12 o 
  -4   3  13       32.75       31.91      1.40 o 
  -3   3  13        2.35        2.80      0.84 o 
  -2   3  13        0.01        0.84      2.80 o 
  -1   3  13       94.36       86.21      3.92 o 
   0   3  13       75.84       67.73      3.36 o 
   1   3  13        2.03        1.40      0.84 o 
   2   3  13       15.96       15.67      0.84 o 
   3   3  13       19.45       19.87      0.84 o 
   4   3  13        4.16        4.48      0.84 o 
   5   3  13        0.09        2.24      3.36 o 
   6   3  13        0.62        3.36      3.36 o 
  -5   4  13        1.97       -1.68      3.92 o 
  -4   4  13        3.88        0.28      3.64 o 
  -3   4  13        0.02        1.12      0.84 o 
  -2   4  13        7.13        3.36      3.08 o 
  -1   4  13       14.18       12.32      0.84 o 
   0   4  13       15.76       15.39      0.84 o 
   1   4  13       90.56       84.53      3.36 o 
   2   4  13        1.16       -3.08      3.08 o 
   3   4  13       24.33       23.23      1.12 o 
   4   4  13       55.77       55.98      2.24 o 
   5   4  13       25.20       26.31      1.12 o 
   6   4  13        5.81        5.04      3.64 o 
  -5   5  13      140.59      161.22      6.16 o 
  -4   5  13        5.80        6.72      1.12 o 
  -3   5  13       69.68       83.69      3.36 o 
  -2   5  13       51.54       54.86      2.24 o 
  -1   5  13       29.98       29.39      1.40 o 
   0   5  13       18.19       20.43      0.84 o 
   1   5  13        3.96        4.48      0.84 o 
   2   5  13       48.25       45.34      1.96 o 
   3   5  13       41.75       40.02      1.68 o 
   4   5  13        0.02        3.08      3.08 o 
   5   5  13       12.59       13.15      1.12 o 
   6   5  13        0.01        3.08      3.64 o 
  -5   6  13        0.01        5.88      3.92 o 
  -4   6  13      306.45      328.03      7.56 o 
  -3   6  13       66.04       69.13      3.08 o 
  -2   6  13       10.24       11.48      0.84 o 
  -1   6  13       31.57       30.51      1.40 o 
   0   6  13       29.62       27.43      1.40 o 
   1   6  13       19.54       14.83      0.84 o 
   2   6  13        8.67        7.84      0.84 o 
   3   6  13        4.94        7.00      0.84 o 
   4   6  13       24.40       26.03      1.12 o 
   5   6  13        3.44        1.96      3.64 o 
   6   6  13        1.73        5.04      3.64 o 
  -5   7  13       54.59       55.98      2.52 o 
  -4   7  13        1.14       -3.92      3.92 o 
  -3   7  13      263.47      294.17      7.28 o 
  -2   7  13       65.37       74.17      3.08 o 
  -1   7  13      125.49      134.91      5.04 o 
   0   7  13       73.07       76.13      3.36 o 
   1   7  13       19.26       19.31      1.12 o 
   2   7  13        0.00       -3.36      3.36 o 
   3   7  13        6.48        7.84      0.84 o 
   4   7  13       30.84       31.91      1.12 o 
   5   7  13        3.59        4.20      3.64 o 
   6   7  13        0.01        1.12      3.92 o 
  -4   8  13       44.59       46.18      1.96 o 
  -3   8  13        0.01       -0.84      3.64 o 
  -2   8  13      322.35      316.00      7.28 o 
  -1   8  13       25.33       25.47      1.12 o 
   0   8  13       54.43       57.10      2.24 o 
   1   8  13        3.86        4.20      3.36 o 
   2   8  13        2.05        0.28      3.64 o 
   3   8  13        3.14       -0.56      3.64 o 
   4   8  13        2.66        0.00      3.64 o 
   5   8  13        7.06        7.56      1.12 o 
  -4   9  13       12.11       10.36      1.12 o 
  -3   9  13      181.46      184.17      6.44 o 
  -2   9  13      109.47      109.44      4.48 o 
  -1   9  13      185.85      194.53      6.16 o 
   0   9  13       81.04       83.13      3.64 o 
   1   9  13       76.17       75.01      3.36 o 
   2   9  13       10.23       11.48      1.12 o 
   3   9  13        8.75        5.60      3.92 o 
   4   9  13       14.45       13.15      1.12 o 
   5   9  13        3.25        6.16      3.92 o 
  -3  10  13        4.92        5.32      4.20 o 
  -2  10  13       72.67       68.29      3.08 o 
  -1  10  13       72.55       71.93      3.36 o 
   0  10  13        2.56        3.36      3.92 o 
   1  10  13       21.43       21.83      1.12 o 
   2  10  13       60.81       59.06      2.52 o 
   3  10  13        0.29        4.76      3.64 o 
   4  10  13        1.18       -2.80      3.92 o 
  -2  11  13       61.84       55.42      2.24 o 
  -1  11  13       70.05       63.54      2.80 o 
   0  11  13       92.88       89.01      4.48 o 
   1  11  13       24.89       27.99      1.40 o 
   2  11  13        1.04        0.56      3.64 o 
   3  11  13       16.08       18.19      1.12 o 
   1  12  13        0.63       -4.20      4.20 o 
  -2  -4  14       16.23       17.91      1.12 o 
  -1  -4  14        0.02       -1.12      1.12 o 
   0  -4  14       42.35       51.22      1.96 o 
   1  -4  14       82.59       98.80      3.64 o 
  -3  -3  14       35.42       36.95      1.40 o 
  -2  -3  14        2.11       -3.36      3.64 o 
  -1  -3  14       25.89       24.63      1.12 o 
   0  -3  14        7.16        5.88      3.92 o 
   1  -3  14       20.12       20.15      1.12 o 
   2  -3  14        8.67       10.92      1.12 o 
  -4  -2  14      243.08      256.10      7.00 o 
  -3  -2  14       16.92       19.31      1.12 o 
  -2  -2  14      138.46      145.54      5.60 o 
  -1  -2  14       26.07       24.07      1.12 o 
   0  -2  14       80.43       91.52      3.92 o 
   1  -2  14        1.56       -1.96      3.64 o 
   2  -2  14        5.80        8.12      1.12 o 
   3  -2  14       19.63       34.99      1.40 o 
  -4  -1  14        5.90        5.32      3.92 o 
  -3  -1  14      191.29      190.05      6.16 o 
  -2  -1  14       70.56       71.65      3.08 o 
  -1  -1  14       26.50       29.11      1.40 o 
   0  -1  14       26.74       25.19      1.40 o 
   1  -1  14       36.37       41.14      1.96 o 
   2  -1  14        0.97       -0.84      3.64 o 
   3  -1  14        1.27       -1.12      3.64 o 
   4  -1  14        5.36        4.20      3.92 o 
  -5   0  14       11.18       11.38      0.79 o 
  -4   0  14       66.64       73.47      2.15 o 
  -2   0  14      352.16      375.66      8.26 o 
  -1   0  14      263.29      274.77      4.65 o 
   0   0  14        9.30        9.76      3.08 o 
   1   0  14        0.16       -0.77      2.27 o 
   2   0  14       67.23       68.52      2.07 o 
   3   0  14        9.74       10.11      0.79 o 
   4   0  14        8.60       10.26      0.79 o 
  -5   1  14        2.72        3.36      1.12 o 
  -4   1  14        0.03       -3.64      3.64 o 
  -3   1  14       87.52       92.92      4.20 o 
  -2   1  14        1.99        1.96      0.84 o 
  -1   1  14      113.73      120.35      4.76 o 
   0   1  14       86.31       84.53      3.36 o 
   1   1  14       24.99       28.83      1.12 o 
   2   1  14        0.84       -2.24      3.08 o 
   3   1  14       20.07       24.07      1.12 o 
   4   1  14       13.99       12.88      1.12 o 
   5   1  14        0.56        3.64      3.64 o 
  -5   2  14        4.48        1.40      3.92 o 
  -4   2  14       13.39       14.27      1.12 o 
  -3   2  14        0.37        0.56      3.36 o 
  -2   2  14       12.77       15.39      1.12 o 
  -1   2  14        2.61       -2.24      3.64 o 
   0   2  14        4.18        4.37      0.81 o 
   1   2  14        0.89       -3.36      3.36 o 
   2   2  14       53.81       57.38      2.24 o 
   3   2  14       12.57       13.99      1.12 o 
   4   2  14       29.56       34.71      1.12 o 
   5   2  14        2.06        0.56      3.64 o 
  -5   3  14        1.72        3.64      3.64 o 
  -4   3  14       16.85       19.59      1.12 o 
  -3   3  14        3.85        5.32      1.12 o 
  -2   3  14       13.04       14.55      1.12 o 
  -1   3  14        9.77        9.24      0.84 o 
   0   3  14        1.86       -0.56      3.08 o 
   1   3  14       44.62       45.34      2.24 o 
   2   3  14        0.61        1.68      3.08 o 
   3   3  14        2.29        4.48      3.08 o 
   4   3  14       36.49       37.79      1.68 o 
   5   3  14        8.80       12.32      1.12 o 
  -5   4  14        4.80        5.88      1.12 o 
  -4   4  14       23.32       25.75      1.12 o 
  -3   4  14        0.20       -2.52      3.64 o 
  -2   4  14        0.23        3.92      3.08 o 
  -1   4  14       12.73       12.04      0.84 o 
   0   4  14        0.18        0.28      3.08 o 
   1   4  14       25.61       31.42      1.12 o 
   2   4  14      102.71       96.56      4.20 o 
   3   4  14       60.12       64.93      2.52 o 
   4   4  14       25.76       30.51      1.12 o 
   5   4  14        7.02       10.36      1.12 o 
  -4   5  14        0.09       -3.64      3.64 o 
  -3   5  14       16.41       13.99      1.12 o 
  -2   5  14       92.34       94.60      3.92 o 
  -1   5  14        0.97       -2.80      3.36 o 
   0   5  14        7.99        5.88      3.36 o 
   1   5  14       88.57       91.24      3.64 o 
   2   5  14        0.42       -1.12      3.36 o 
   3   5  14       70.67       76.13      3.08 o 
   4   5  14        0.01        1.96      3.36 o 
   5   5  14        0.09        2.52      3.36 o 
  -4   6  14        5.06        5.60      1.12 o 
  -3   6  14       12.35       13.71      1.12 o 
  -2   6  14       53.72       54.02      2.24 o 
  -1   6  14       32.39       32.75      1.12 o 
   0   6  14        3.48        5.88      3.36 o 
   1   6  14        6.04        6.44      3.36 o 
   2   6  14        0.24        3.08      3.36 o 
   3   6  14       73.71       82.01      3.08 o 
   4   6  14       24.13       27.15      1.12 o 
   5   6  14        6.28        3.92      3.92 o 
  -4   7  14        6.56        6.16      3.92 o 
  -3   7  14      178.26      188.09      6.44 o 
  -2   7  14       42.31       43.38      1.68 o 
  -1   7  14       78.61       88.17      3.36 o 
   0   7  14       81.31       78.37      3.08 o 
   1   7  14       42.83       44.50      1.68 o 
   2   7  14        1.25        1.40      3.36 o 
   3   7  14        8.38       10.92      1.12 o 
   4   7  14        0.32       -3.64      3.64 o 
   5   7  14        0.21       -1.96      3.64 o 
  -3   8  14        2.75        6.16      3.92 o 
  -2   8  14      151.60      154.50      5.60 o 
  -1   8  14      108.83      102.44      5.04 o 
   0   8  14       88.71       97.12      3.92 o 
   1   8  14       15.23       17.91      1.12 o 
   2   8  14       87.33       85.37      3.08 o 
   3   8  14       58.02       56.54      2.80 o 
   4   8  14        0.69       -2.24      3.64 o 
  -3   9  14        1.58        0.84      3.92 o 
  -2   9  14       14.31       13.15      1.12 o 
  -1   9  14      151.58      154.50      5.88 o 
   0   9  14       39.45       44.22      1.96 o 
   1   9  14      116.08      154.78      5.60 o 
   2   9  14        9.07        8.40      1.12 o 
   3   9  14       43.16       45.06      2.24 o 
   4   9  14       14.71       16.51      1.12 o 
  -2  10  14        8.56        7.00      1.12 o 
  -1  10  14        1.31       -4.20      4.20 o 
   0  10  14      156.97      156.74      6.16 o 
   1  10  14       41.12       40.58      1.96 o 
   2  10  14       53.85       54.58      2.24 o 
   3  10  14        0.03        0.84      4.20 o 
   0  11  14       13.34       15.67      1.40 o 
   1  11  14       38.78       42.82      1.68 o 
  -2  -2  15       65.20       73.05      2.80 o 
  -1  -2  15        5.63        4.48      1.12 o 
   0  -2  15       12.19       12.04      1.12 o 
   1  -2  15        0.00       -0.56      1.12 o 
  -3  -1  15       37.68       41.42      1.96 o 
  -2  -1  15        2.23        2.52      3.64 o 
  -1  -1  15      142.36      152.54      5.60 o 
   0  -1  15        2.86        0.84      3.64 o 
   1  -1  15       81.37       90.96      3.92 o 
   2  -1  15        8.10        4.48      3.92 o 
  -3   0  15       23.20       24.85      0.87 o 
  -2   0  15       96.88      104.68      2.97 o 
  -1   0  15        3.39        4.60      2.47 o 
   0   0  15      140.16      139.31      3.86 o 
   1   0  15       15.79       16.65      0.79 o 
   2   0  15       66.59       75.19      2.07 o 
   3   0  15        2.44        4.06      2.57 o 
  -4   1  15        4.24        5.60      3.92 o 
  -3   1  15        1.06       -2.24      3.64 o 
  -2   1  15        1.11        1.40      3.36 o 
  -1   1  15      209.87      240.99      6.72 o 
   0   1  15        5.34        5.04      3.64 o 
   1   1  15       78.56       82.57      3.36 o 
   3   1  15       87.71       98.52      4.48 o 
  -4   2  15       44.45       46.74      1.68 o 
  -3   2  15       30.04       29.39      1.12 o 
  -2   2  15       14.64       15.39      1.12 o 
  -1   2  15       77.19       84.53      3.36 o 
   0   2  15      340.54      378.97      7.56 o 
   1   2  15       56.04       55.70      2.52 o 
   2   2  15       17.73       20.15      1.12 o 
   3   2  15        1.24        5.04      3.36 o 
   4   2  15       68.89       81.73      3.36 o 
  -4   3  15       12.94       13.71      1.12 o 
  -3   3  15        2.12        0.00      3.64 o 
  -2   3  15        0.19        0.84      3.36 o 
  -1   3  15       77.26       88.17      3.64 o 
   0   3  15        1.27        5.32      3.36 o 
   1   3  15      206.39      223.07      6.16 o 
   2   3  15       43.11       46.18      1.96 o 
   3   3  15        9.37       10.92      1.12 o 
   4   3  15       50.15       55.42      1.96 o 
  -4   4  15       13.71       16.23      1.12 o 
  -3   4  15        0.97        0.00      3.64 o 
  -2   4  15        1.31        1.12      3.36 o 
  -1   4  15        4.16        3.64      1.12 o 
   0   4  15       36.82       38.35      1.68 o 
   1   4  15       10.30        9.80      1.12 o 
   2   4  15       57.13       62.70      2.52 o 
   3   4  15        9.46        9.52      1.12 o 
   4   4  15        9.36        6.72      3.92 o 
  -3   5  15        5.47        7.56      3.92 o 
  -2   5  15       38.37       36.39      1.68 o 
  -1   5  15        2.19        0.28      3.36 o 
   0   5  15       20.31       18.75      1.12 o 
   1   5  15      206.76      213.84      6.16 o 
   2   5  15        4.25        3.64      3.64 o 
   3   5  15        8.93        9.52      1.12 o 
   4   5  15        4.96        6.72      1.12 o 
  -3   6  15        2.89        2.80      3.92 o 
  -2   6  15        6.69        7.84      1.12 o 
  -1   6  15        2.22        0.56      3.36 o 
   0   6  15        3.18        6.16      3.36 o 
   1   6  15       42.40       41.98      1.68 o 
   2   6  15       40.96       42.54      1.96 o 
   3   6  15        0.78        2.52      3.64 o 
   4   6  15        0.24        3.08      3.36 o 
  -3   7  15       26.28       26.31      1.40 o 
  -2   7  15        0.53       -1.68      3.64 o 
  -1   7  15        0.07        1.68      3.36 o 
   0   7  15        9.49       11.76      1.12 o 
   1   7  15        1.55        0.28      3.64 o 
   2   7  15       21.85       25.75      1.12 o 
   3   7  15       22.46       23.23      1.12 o 
   4   7  15        0.65        1.68      3.64 o 
  -2   8  15        3.91        3.08      4.20 o 
  -1   8  15        7.96        5.32      3.92 o 
   0   8  15        0.10       -0.56      3.64 o 
   1   8  15       44.31       43.66      2.24 o 
   2   8  15        1.44        0.28      3.64 o 
   3   8  15        2.92        0.84      3.92 o 
  -1   9  15       57.18       68.29      2.80 o 
   0   9  15       31.45       31.35      1.40 o 
   1   9  15       15.33       16.23      1.12 o 
   2   9  15      103.39      108.60      4.20 o 
  -1   0  16        0.96        1.38      2.94 o 
   0   0  16       14.31       15.22      6.86 o 
   1   0  16       27.05       28.15      0.99 o 
  -2   1  16        0.63        2.80      3.64 o 
  -1   1  16        0.43       -3.64      3.92 o 
   0   1  16        0.98        2.52      3.64 o 
   1   1  16       58.10       59.34      2.52 o 
   2   1  16        8.53        8.12      1.12 o 
  -2   2  16        7.03        5.04      3.92 o 
  -1   2  16        0.68       -3.92      3.92 o 
   0   2  16       13.80       15.11      1.12 o 
   1   2  16        6.75        9.24      1.12 o 
   2   2  16       96.46       96.00      4.48 o 
  -2   3  16       35.29       40.30      1.40 o 
  -1   3  16       13.14       12.88      1.12 o 
   0   3  16       58.17       63.82      2.80 o 
   1   3  16       75.49       96.56      3.64 o 
   2   3  16       15.68       17.63      1.12 o 
  -2   4  16       11.54       13.99      1.12 o 
  -1   4  16       17.34       18.75      1.12 o 
   0   4  16        5.52        5.04      1.12 o 
   1   4  16       54.37       62.42      2.80 o 
   2   4  16      127.94      149.74      5.88 o 
   3   4  16        0.08       -1.68      3.64 o 
  -2   5  16      335.89      358.54      8.40 o 
  -1   5  16        4.56        3.08      3.92 o 
   0   5  16       22.88       26.59      1.40 o 
   1   5  16        0.12        0.00      3.64 o 
   2   5  16        9.29        7.00      3.92 o 
   3   5  16      168.20      199.28      6.72 o 
  -2   6  16       10.91       12.88      1.12 o 
  -1   6  16       23.65       27.99      1.40 o 
   0   6  16        0.08       -2.80      3.92 o 
   1   6  16       26.61       29.95      1.12 o 
   2   6  16        3.92       -1.12      3.92 o 
  -1   7  16       87.40      124.55      4.48 o 
   0   7  16       18.60       22.11      1.12 o 
   1   7  16       11.44       15.67      1.12 o 
   2   7  16        0.08        5.88      3.64 o 
                                                 
